# Supplementary material for: Sex-dependent developmental changes in behavior, brain structure, functional connectivity, and sensory perception following exposure to psilocybin during adolescence
Source: Neuropsychopharmacology. 2026 Feb 18;51(7):1310–24. doi: 10.1038/s41386-026-02356-8 (PMC13212770; doi:10.1038/s41386-026-02356-8)
Supplement: Supplementary file 1 — VBM Values [file 41386_2026_2356_MOESM1_ESM.xlsx]

## Sheet: Individual Data
			Vehicle																	Psilocybin
			Subjects (Combined Males and Females)																			Subjects (Combined Males and Females)
	Brain Area	ROI-ID	map_20240326_110957_Psilo_Fc_M_M1_1_1_S4	map_20240326_120925_Psilo_Fc_M_M3_1_1_S5	map_20240326_124941_Psilo_Fc_M_M2_1_1_S7	map_20240326_132855_Psilo_Fc_M_M6_1_1_S3	map_20240326_140221_Psilo_Fc_M_M7_1_1_S4	map_20240326_143305_Psilo_Fc_M_M4_1_1_S7	map_20240326_161228_Psilo_Fc__F_M19_1_1_S15	map_20240326_173331_Psilo_Fc_F_M17_1_2_S4	map_20240327_111714_Psilo_Fc_F_M15_1_1_S9	map_20240327_121916_Psilo_Fc_F_M18_1_1_S13	map_20240327_133859_Psilo_Fc_F_M16_1_1_S5	Average	StdDev	Median	Min	Max		Region of Interest(ROI)	ROI-ID	map_20240327_150106_Psilo_Fc_M_M10_1_1_S8	map_20240327_154319_Psilo_Fc_M_M9_1_1_S3	map_20240327_161116_Psilo_Fc_M_M8_1_1_S3	map_20240328_100740_Psilo_Fc_M_M13_1_1_S4	map_20240328_105731_Psilo_Fc_M_M11_1_1_S5	map_20240328_113129_Psilo_Fc_M_M12_1_1_S3	map_20240328_120715_Psilo_Fc_F_M22_1_1_S3	map_20240328_123316_Psilo_Fc_F_M23_1_1_S4	map_20240328_130230_Psilo_Fc_F_M24_1_1_S5	map_20240328_140837_Psilo_Fc_F_M28_1_1_S5	map_20240328_143701_Psilo_Fc_F_M25_1_1_S3	map_20240328_150503_Psilo_Fc_F_M26_1_1_S5	Average	StdDev	Median	Min	Max
	10th cerebellar lobule	1	1.05	1.71	1.52	0.91	1.02	1.1	1.48	1.62	1.42	0.78	1.51	1.28364	0.317845	1.42	0.78	1.71		10th cerebellar lobule	1	0.84	1.2	0.77	1.45	1.14	1.06	0.74	0.85	1.2	1.42	0.96	1.5	1.09417	0.268987	1.1	0.74	1.5
	2nd cerebellar lobule	2	3.36	1.63	1.69	3.2	2.69	1.88	1.61	1.57	1.82	3.34	1.52	2.21	0.769636	1.82	1.52	3.36		2nd cerebellar lobule	2	1.84	3.23	1.54	2.26	0.59	1.65	1.8	1.41	1.1	2.03	1.65	1.6	1.725	0.639766	1.65	0.59	3.23
	3rd cerebellar lobule	3	2.16	2.62	1.69	2.06	2.18	1.7	1.63	1.36	1.78	2.13	1.58	1.89909	0.361703	1.78	1.36	2.62		3rd cerebellar lobule	3	2.01	2.28	1.56	1.9	1.37	2.04	1.75	1.46	1.54	1.99	1.7	1.27	1.73917	0.309382	1.725	1.27	2.28
	4th cerebellar lobule	4	0.71	1.38	1.35	0.79	0.85	1.24	0.95	1.29	1.22	0.99	0.78	1.05	0.251237	0.99	0.71	1.38		4th cerebellar lobule	4	1.31	0.73	1.22	0.79	0.76	0.94	1.34	1.1	1.19	1.37	1.13	1.04	1.07667	0.22749	1.115	0.73	1.37
	5th cerebellar lobule	5	3.26	4.38	3.68	2.91	3.6	5.4	3.46	3.12	2.61	3.27	2.51	3.47273	0.824343	3.27	2.51	5.4		5th cerebellar lobule	5	1.66	3.43	3.32	1.33	3.8	1.93	3.78	3.03	2.65	5.82	3.45	3.06	3.105	1.18378	3.19	1.33	5.82
	6th cerebellar lobule	6	1.45	5.41	5.28	2.35	4.35	3.4	5.2	4.55	5.5	2.18	5.31	4.08909	1.49224	4.55	1.45	5.5		6th cerebellar lobule	6	3.33	3.56	4.96	2.9	2.51	3.18	5.01	4.56	2.81	3.74	4.24	5.24	3.83667	0.941907	3.65	2.51	5.24
	7th cerebellar lobule	7	0	3.09	1.09	1.05	0.18	1.05	2.61	1.52	1.64	0.82	1.52	1.32455	0.920319	1.09	0	3.09		7th cerebellar lobule	7	1.58	1.52	0.88	0.29	1.12	0.03	0.47	0.96	1.46	1.63	0.96	1.52	1.035	0.54179	1.04	0.03	1.63
	facial nucleus	8	0.59	0.92	0.15	0.3	0.82	0.22	0.3	0.34	0.85	0.83	0.69	0.546364	0.289354	0.59	0.15	0.92		facial nucleus	8	0.44	0.61	0.27	0.8	0.07	0.6	0.21	0.24	0.27	0.39	0.33	0.31	0.378333	0.203953	0.32	0.07	0.8
	8th cerebellar lobule	9	0	2.81	0.69	0.36	0.12	0.23	2.54	1.3	1.33	0.9	1.19	1.04273	0.93518	0.9	0	2.81		8th cerebellar lobule	9	1.27	0.97	0.24	0.18	0.83	0.11	0.61	0.4	1.08	1.02	1.08	1.16	0.745833	0.41784	0.9	0.11	1.27
	9th cerebellar lobule	10	0.01	1.22	0.49	0.21	0.22	0.08	2.02	1.23	1.23	0.11	0.85	0.697273	0.657284	0.49	0.01	2.02		9th cerebellar lobule	10	1.15	0.7	1.07	0.43	0.09	0.39	1	0.84	1.04	0.68	1.02	1.21	0.801667	0.349619	0.92	0.09	1.21
	anterior amygdaloid area	11	0.96	0.99	1.1	0.79	1.21	0.87	1.11	1.02	1.06	1.13	0.94	1.01636	0.12266	1.02	0.79	1.21		anterior amygdaloid area	11	0.99	0.91	1.05	1.18	0.91	0.68	1.18	0.91	0.99	0.96	1.02	1.1	0.99	0.136515	0.99	0.68	1.18
	anterior commissure	12	0.75	0.5	0.54	0.47	0.44	0.51	0.62	0.81	0.86	0.44	0.6	0.594545	0.149691	0.54	0.44	0.86		anterior commissure	12	0.45	0.52	0.51	0.35	0.65	0.79	0.43	0.56	0.44	0.86	0.64	0.72	0.576667	0.157037	0.54	0.35	0.86
	accumbens core	13	0.91	0.73	0.94	1.07	1.19	1.03	0.97	1.12	1.07	1.21	1.24	1.04364	0.150816	1.07	0.73	1.24		accumbens core	13	1.43	0.69	0.88	1.43	1.3	1.17	1.02	0.74	0.89	0.75	0.97	0.84	1.00917	0.264109	0.93	0.69	1.43
	accumbens shell	14	1.17	1.06	0.48	1.26	1.35	1.07	0.87	1.39	1.46	1.02	1.44	1.14273	0.291276	1.17	0.48	1.46		accumbens shell	14	1.56	0.92	0.63	1.45	1.43	1.55	1.03	0.71	0.85	1.19	1.15	1.22	1.14083	0.319558	1.17	0.63	1.56
	anterior hypothalamic area	15	2.47	2.37	2.81	2.31	2.62	2.18	2.74	2.59	2.27	2.2	2.38	2.44909	0.214777	2.38	2.18	2.81		anterior hypothalamic area	15	2.16	2.34	2.64	2.34	1.81	2.33	2.97	2.26	2.28	2.35	2.79	2.71	2.415	0.313673	2.34	1.81	2.97
	ambiguus area	16	0.16	0.35	0.52	0.35	0.17	0.37	0.58	0.48	0.29	0.36	0.41	0.367273	0.131003	0.36	0.16	0.58		ambiguus area	16	0.47	0.33	0.51	0.3	0.48	0.14	0.53	0.45	0.24	0.21	0.34	0.23	0.3525	0.132262	0.335	0.14	0.53
	anterior olfactory area	17	7.13	7.9	6.44	6.28	7.19	5.92	6.01	6.84	6.58	5.5	5.45	6.47636	0.753648	6.44	5.45	7.9		anterior olfactory area	17	5.19	7.12	6.06	5.97	4.7	5.6	6.63	5.36	5.37	7.26	6.45	6.78	6.04083	0.817251	6.015	4.7	7.26
	anterior pretectal thalamic area	18	1.64	1.75	1.97	1.35	1.15	1.82	1.91	2.01	1.81	1.06	1.2	1.60636	0.351263	1.75	1.06	2.01		anterior pretectal thalamic area	18	1.56	1.62	1.69	0.98	1.77	1.55	1.89	1.62	1.62	2.17	2.02	1.94	1.7025	0.301756	1.655	0.98	2.17
	anterior thalamic area	19	1.62	1.5	1.66	1.54	1.8	1.35	1.61	1.67	1.6	1.48	1.3	1.55727	0.144713	1.6	1.3	1.8		anterior thalamic area	19	1.37	1.5	1.5	1.5	1.07	1.25	1.66	1.32	1.18	1.56	1.47	1.62	1.41667	0.180974	1.485	1.07	1.66
	auditory ctx	20	3.45	4.22	4.38	2.95	3.19	3.74	3.38	3.57	4.57	3.74	3.42	3.69182	0.507441	3.57	2.95	4.57		auditory ctx	20	3.57	3.3	4.09	3.53	3.64	3.75	4.01	3.05	3.76	4.61	3.08	4.34	3.7275	0.476657	3.695	3.05	4.61
	basal amygdaloid area	21	3.08	3.95	3.31	2.68	2.93	3.08	3.14	3.63	3.41	3.05	3.02	3.20727	0.351229	3.08	2.68	3.95		basal amygdaloid area	21	2.97	3.08	2.62	2.53	2.21	3.42	3.34	2.62	2.05	3.55	3.51	3.24	2.92833	0.512939	3.025	2.05	3.55
	CA1	22	7.42	7.15	7.62	6.64	7.3	7.5	7.12	7.82	7.42	6.3	6.85	7.19454	0.448584	7.3	6.3	7.82		CA1	22	6.41	7.14	6.77	4.96	6.07	7.59	7.67	6.05	5.76	8.88	7.7	7.87	6.90583	1.10203	6.955	4.96	8.88
	CA3	23	2.93	3.94	3.21	2.36	3.2	2.8	3.02	3.18	3.99	3.14	2.83	3.14546	0.474434	3.14	2.36	3.99		CA3	23	3.24	3.08	2.51	2.78	2.16	3.79	2.99	2.37	2.18	3.54	3.02	3.19	2.90417	0.519571	3.005	2.16	3.79
	corpus callosum	24	4.27	4.15	4.53	3.94	3.91	4.31	3.95	4.66	3.72	3.99	3.77	4.10909	0.303758	3.99	3.72	4.66		corpus callosum	24	3.61	4	4.29	3.55	3.51	3.88	4.81	3.8	4.05	4.72	4.69	4.46	4.11417	0.47112	4.025	3.51	4.81
	central amygdaloid area	25	1.89	2.14	1.86	1.54	1.64	1.59	1.86	1.58	1.48	1.7	0.8	1.64364	0.340596	1.64	0.8	2.14		central amygdaloid area	25	1.44	1.88	1.81	1.4	1.46	0.84	1.93	1.31	1.63	1.69	1.51	1.82	1.56	0.305197	1.57	0.84	1.93
	cerebellar nuclear area	26	1.74	2.14	1.53	1.11	1.74	1.52	1.56	1.66	1.82	0.78	1.54	1.55818	0.359522	1.56	0.78	2.14		cerebellar nuclear area	26	0.93	1.67	1.5	0.7	1.55	1.7	1.35	1.12	0.88	1.71	1.35	1.54	1.33333	0.346734	1.425	0.7	1.71
	anterior cingulate area	27	2.62	1.94	2.96	1.82	2.54	2.97	1.87	3.1	2.94	3.32	3.04	2.64727	0.538555	2.94	1.82	3.32		anterior cingulate area	27	2.75	1.85	2.8	3.15	1.86	3.13	3.14	2.56	2.14	3	3.06	2.94	2.69833	0.489152	2.87	1.85	3.15
	claustrum	28	0.55	0.5	0.65	0.5	0.4	0.8	0.74	0.74	0.62	0.45	0.39	0.576364	0.143197	0.55	0.39	0.8		claustrum	28	0.61	0.57	0.65	0.48	0.63	0.63	0.69	0.67	0.52	0.78	0.68	0.61	0.626667	0.079468	0.63	0.48	0.78
	central medial thalamic area	29	0.74	0.84	0.85	0.7	0.52	0.82	0.8	0.89	0.5	0.75	0.51	0.72	0.14519	0.75	0.5	0.89		central medial thalamic area	29	0.54	0.71	0.81	0.5	0.76	0.56	0.9	0.67	0.73	0.83	0.88	0.81	0.725	0.133723	0.745	0.5	0.9
	cortical amygdaloid area	30	3.32	3.89	3.96	2.53	4.59	3.2	4.11	4.23	3.73	3.18	3.46	3.65455	0.584318	3.73	2.53	4.59		cortical amygdaloid area	30	3.68	3.42	3.44	3.91	2.84	3.56	4.01	3.11	3.33	3.44	3.93	3.96	3.5525	0.364046	3.5	2.84	4.01
	cerebral peduncle	31	5.3	5.66	5.76	3.92	5.43	6.22	5.35	5.76	5.56	4.29	5.28	5.32091	0.663799	5.43	3.92	6.22		cerebral peduncle	31	3.77	4.88	5.28	3.75	5.21	5.28	5.64	4.62	3.43	6.47	4.79	5.6	4.89333	0.891274	5.045	3.43	6.47
	caudate putamen	32	13.32	13.21	11.37	12.95	14	12.81	11.56	14.52	12.47	12.19	14.39	12.9809	1.05314	12.95	11.37	14.52		caudate putamen	32	11.08	12.2	11.12	12.42	13.28	13.88	12.44	10.93	11.38	14.67	13.86	12.59	12.4875	1.23648	12.43	10.93	14.67
	crus of ansiform lobule	33	7.18	12.61	10.55	7.69	9.05	8.39	10.35	9.85	9.59	6.83	9.66	9.25	1.67892	9.59	6.83	12.61		crus of ansiform lobule	33	6.57	9.91	8.78	6.87	8.34	8.2	8.93	7.86	7.4	10.89	10.25	10.25	8.6875	1.40724	8.56	6.57	10.89
	cuneate area	34	0	0.29	0.03	0.21	0.07	0.11	0.39	0.19	0.28	0.15	0.35	0.188182	0.129678	0.19	0	0.39		cuneate area	34	0.24	0.22	0.28	0.06	0.07	0	0.3	0.24	0.25	0.24	0.3	0.29	0.2075	0.103584	0.24	0	0.3
	diagonal band of Broca	35	0.94	0.9	0.74	0.46	0.34	0.97	0.62	1.19	0.94	0.44	0.83	0.760909	0.265912	0.83	0.34	1.19		diagonal band of Broca	35	0.68	0.92	0.71	0.62	0.91	0.69	0.9	0.8	0.86	1.15	0.67	1.1	0.834167	0.171223	0.83	0.62	1.15
	dentate gyrus	36	5.78	4.84	4.3	5.61	5.25	5.33	5.15	5.67	4.24	4.31	5.32	5.07273	0.56893	5.25	4.24	5.78		dentate gyrus	36	3.81	5.11	4.45	3.44	5.51	4.7	4.88	4.41	4.73	5.76	5.87	5.13	4.81667	0.732236	4.805	3.44	5.87
	dorsal hippocampal commissure	37	0.97	0.52	0.23	0.91	0.89	0.57	0.65	0.56	0.93	0.35	0.82	0.672727	0.250403	0.65	0.23	0.97		dorsal hippocampal commissure	37	0.73	0.81	0.35	0.63	0.53	1.08	0.42	0.44	0.3	0.55	0.68	0.59	0.5925	0.21659	0.57	0.3	1.08
	dorsal medial hypothalamic area	38	0.34	0.53	0.4	0.33	0.4	0.37	0.41	0.25	0.53	0.31	0.33	0.381818	0.086697	0.37	0.25	0.53		dorsal medial hypothalamic area	38	0.49	0.35	0.35	0.27	0	0.38	0.45	0.14	0.04	0.45	0.2	0.4	0.293333	0.164058	0.35	0	0.49
	dorsal raphe	39	0.49	0.43	0.64	0.58	0.63	0.63	0.4	0.49	0.45	0.58	0.56	0.534545	0.086182	0.56	0.4	0.64		dorsal raphe	39	0.65	0.44	0.57	0.56	0.51	0.71	0.67	0.52	0.51	0.45	0.68	0.42	0.5575	0.09992	0.54	0.42	0.71
	extended amydala	40	0.71	0.77	1.21	0.53	1.26	0.62	1.14	1.28	1.06	0.76	0.82	0.923636	0.272297	0.82	0.53	1.28		extended amydala	40	0.98	0.67	1.16	1.14	0.53	0.76	1.29	1	1.07	0.64	1.08	1.2	0.96	0.248413	1.035	0.53	1.29
	external capsule	41	2.86	2.9	2.97	2.59	2.96	2.66	2.84	3.05	2.87	2.96	2.38	2.82182	0.19939	2.87	2.38	3.05		external capsule	41	2.52	2.67	2.66	2.91	2.64	2.66	2.99	2.45	2.46	3.13	2.92	2.95	2.74667	0.225241	2.665	2.45	3.13
	endopiriform area	42	1.15	0.9	1.44	1.26	0.91	1.33	1.06	1.48	1.08	1.17	0.93	1.15545	0.204713	1.15	0.9	1.48		endopiriform area	42	1.27	1.05	1.27	0.82	1.34	1.49	1.48	1.11	1.34	1.33	1.62	1.16	1.27333	0.216767	1.3	0.82	1.62
	entorhinal ctx	43	14.42	13.08	13.08	12.86	14.08	12.15	14.23	15.31	12.77	13.04	12.63	13.4227	0.949338	13.08	12.15	15.31		entorhinal ctx	43	13.56	12.61	12.32	12.52	12.75	12.03	13.33	11.2	12.7	11.72	12.23	12.15	12.4267	0.647377	12.42	11.2	13.56
	fornix	44	0.32	0.29	0.23	0.09	0.12	0.17	0.39	0.34	0.28	0.15	0.32	0.245455	0.099535	0.28	0.09	0.39		fornix	44	0.26	0.36	0.3	0.28	0.33	0.28	0.33	0.25	0.24	0.35	0.28	0.37	0.3025	0.044339	0.29	0.24	0.37
	fimbria hippocampus	45	2.18	1.97	1.63	2.01	1.94	1.85	2.02	1.2	1.81	1.45	1.3	1.76	0.321216	1.85	1.2	2.18		fimbria hippocampus	45	1.34	2.13	1.21	1.31	1.18	1.14	1.41	1	1.31	2.06	1.1	1.99	1.43167	0.396183	1.31	1	2.13
	flocculus cerebellum	46	3.01	4.1	3.91	1.8	3.8	3.58	3.1	3.46	4.8	3.18	3.52	3.47818	0.755233	3.52	1.8	4.8		flocculus cerebellum	46	3.55	2.87	3.2	2.27	3.09	4.97	3.34	2.75	2.39	4.07	3.99	3.8	3.3575	0.772412	3.27	2.27	4.97
	forceps minor corpus callosum	47	0.72	0.76	0.53	0.69	0.51	0.5	0.46	0.52	0.54	0.69	0.36	0.570909	0.125336	0.53	0.36	0.76		forceps minor corpus callosum	47	0.55	0.66	0.44	0.43	0.36	0.46	0.51	0.41	0.15	0.5	0.43	0.52	0.451667	0.122759	0.45	0.15	0.66
	frontal association ctx	48	3.88	4.79	3.81	2.95	4.03	3.05	3.8	3.26	4.24	1.75	3.84	3.58182	0.805616	3.81	1.75	4.79		frontal association ctx	48	2.6	3.79	1.93	3.04	3.13	3.9	2.52	2.38	3.4	3.99	3.31	3.83	3.15167	0.675639	3.22	1.93	3.99
	gigantocelllaris reticular area	49	3.92	7.18	2.87	3.82	4.13	3.91	4.51	3.84	5.19	4.62	4.81	4.43636	1.10004	4.13	2.87	7.18		gigantocelllaris reticular area	49	4.26	5.4	3.33	4.91	3.98	5.56	3.13	3.53	3.58	5.52	4.52	4.51	4.3525	0.865638	4.385	3.13	5.56
	glomerular layer	50	6.66	6.72	4.21	4.58	5.43	4.66	3.42	5.92	4.13	6.04	3.86	5.05727	1.15151	4.66	3.42	6.72		glomerular layer	50	3.98	5.89	4.86	5.79	5.17	6.89	5.39	4.58	4.6	6.02	5.51	5.78	5.37167	0.787226	5.45	3.98	6.89
	globus pallidus	51	2.82	2.27	2.89	2.09	2.84	1.98	2.69	2.74	2.88	2.13	2.9	2.56636	0.367159	2.74	1.98	2.9		globus pallidus	51	2.17	2.68	2.45	2.49	1.44	2.23	2.46	2.13	1.9	2.52	2.15	2.8	2.285	0.368917	2.34	1.44	2.8
	granular cell layer	52	4.92	5.29	3.12	3.18	3.71	3.3	2.8	4.24	3.91	4.27	2.7	3.76727	0.848777	3.71	2.7	5.29		granular cell layer	52	3.27	4.67	3.58	4.09	3.16	5.08	3.86	3.39	3.46	5.17	4.28	4.63	4.05333	0.709139	3.975	3.16	5.17
	habenular area	53	0.4	0.27	0.36	0.4	0.27	0.33	0.34	0.38	0.26	0.4	0.25	0.332727	0.060513	0.34	0.25	0.4		habenular area	53	0.25	0.37	0.32	0.21	0.32	0.24	0.37	0.32	0.3	0.37	0.37	0.34	0.315	0.055514	0.32	0.21	0.37
	internal capsule	54	2.38	2.16	2.04	1.91	2.04	1.23	2.07	1.92	1.95	1.87	1.16	1.88454	0.369306	1.95	1.16	2.38		internal capsule	54	1.73	2.32	1.87	1.7	0.92	1.25	2.08	1.5	1.46	1.42	1.66	2.03	1.66167	0.385931	1.68	0.92	2.32
	inferior colliculus	55	4.05	2.8	5.23	5.33	5.31	4.97	4.67	5.86	4.4	5.55	4.44	4.78273	0.854788	4.97	2.8	5.86		inferior colliculus	55	6.04	4.58	4.16	5.1	5.74	5.64	5.99	3.36	5.52	2.98	5.05	4.08	4.85333	1.02434	5.075	2.98	6.04
	infralimbic ctx	56	0.52	0.82	0.44	0.49	0.71	0.42	0.44	0.45	0.67	0.5	0.65	0.555455	0.134415	0.5	0.42	0.82		infralimbic ctx	56	0.63	0.52	0.42	0.66	0.11	0.67	0.47	0.34	0.33	0.42	0.46	0.41	0.453333	0.158305	0.44	0.11	0.67
	insular caudal ctx	57	2.47	3.11	2.76	2.08	1.93	2.1	2.08	2.17	2.28	2.35	1.9	2.29364	0.367376	2.17	1.9	3.11		insular caudal ctx	57	1.67	2.41	2.44	2.02	1.9	1.89	2.54	1.81	2.27	2.61	2.15	2.69	2.2	0.341707	2.21	1.67	2.69
	insular rostral ctx	58	4.86	4.37	4.94	4.47	5.19	4.67	4.93	5.65	4.86	4.73	4.42	4.82636	0.370224	4.86	4.37	5.65		insular rostral ctx	58	4.95	4.29	4.66	4.13	4.05	4.46	5.59	4.59	4.26	5.01	5.15	4.95	4.67417	0.465939	4.625	4.05	5.59
	interpeduncular area	59	0.41	0.03	0.28	0.3	0.33	0.35	0.33	0.56	0.43	0.51	0.6	0.375455	0.15674	0.35	0.03	0.6		interpeduncular area	59	0.47	0.27	0.49	0.53	0.53	0.51	0.5	0.44	0.53	0.37	0.58	0.22	0.453333	0.111137	0.495	0.22	0.58
	intermediate reticular area	60	1.03	2.44	1.55	1.31	1.25	1.84	2.41	1.8	1.91	1.37	1.84	1.70454	0.456034	1.8	1.03	2.44		intermediate reticular area	60	1.76	1.93	1.56	1.37	1.89	1.51	1.71	1.55	1.37	2.27	1.8	1.91	1.71917	0.26342	1.735	1.37	2.27
	lateral amygdaloid area	61	0.4	0.71	0.58	0.27	0.42	0.49	0.52	0.46	0.72	0.4	0.36	0.484545	0.140454	0.46	0.27	0.72		lateral amygdaloid area	61	0.55	0.38	0.48	0.55	0.38	0.57	0.56	0.34	0.51	0.55	0.5	0.59	0.496667	0.084674	0.53	0.34	0.59
	locus ceruleus	62	0.18	0.2	0.16	0.13	0.04	0.21	0.21	0.2	0.26	0.15	0.03	0.160909	0.071338	0.18	0.03	0.26		locus ceruleus	62	0.19	0.18	0.18	0	0.17	0.13	0.18	0.17	0	0.21	0.14	0.2	0.145833	0.071663	0.175	0	0.21
	lateral dorsal thalamic area	63	1.01	0.89	0.84	0.94	0.92	0.51	0.74	0.86	0.88	0.98	0.59	0.832727	0.158183	0.88	0.51	1.01		lateral dorsal thalamic area	63	0.83	0.95	0.74	0.78	0.37	0.71	0.86	0.64	0.71	0.52	0.64	0.76	0.709167	0.155005	0.725	0.37	0.95
	lateral geniculate	64	0.53	0.88	0.81	0.4	0.47	0.77	0.78	0.8	0.83	0.55	0.26	0.643636	0.208723	0.77	0.26	0.88		lateral geniculate	64	0.74	0.53	0.77	0.42	0.77	0.68	0.82	0.72	0.75	0.87	0.58	0.79	0.703333	0.130616	0.745	0.42	0.87
	lateral caudal hypothalamic area	65	1.51	1.54	1.26	1.54	1.2	1.16	1.27	0.9	1.11	1.29	1.06	1.25818	0.206389	1.26	0.9	1.54		lateral caudal hypothalamic area	65	1.05	1.55	1	0.79	0.41	0.97	1.23	0.57	0.38	1.34	0.96	1.28	0.960833	0.368966	0.985	0.38	1.55
	lateral rostral hypothalamic area	66	2.55	2.95	2.99	2.37	3.31	2.28	2.83	2.86	3.05	2.27	2.44	2.71818	0.352188	2.83	2.27	3.31		lateral rostral hypothalamic area	66	2.95	2.52	2.74	2.86	2.23	2.81	3.13	2.44	2.73	2.56	2.78	2.88	2.71917	0.245411	2.76	2.23	3.13
	lateral lemniscus	67	0.73	0.65	1.18	0.47	0.57	0.66	0.81	1.08	0.65	0.7	0.38	0.716364	0.237414	0.66	0.38	1.18		lateral lemniscus	67	0.64	0.63	1.06	0.6	0.27	0.59	1.21	0.94	0.89	0.73	0.96	1.03	0.795833	0.263903	0.81	0.27	1.21
	lemniscal area	68	0.7	0.73	1.03	0.79	0.76	0.89	0.78	0.9	0.61	0.76	0.55	0.772727	0.134171	0.76	0.55	1.03		lemniscal area	68	0.73	0.81	1	0.75	0.8	0.72	1.14	0.85	0.9	0.87	0.95	0.81	0.860833	0.122509	0.83	0.72	1.14
	lateral posterior thalamic area	69	0.25	0.95	0.83	0.24	0.6	0.78	0.82	0.88	0.92	0.58	0.51	0.669091	0.253986	0.78	0.24	0.95		lateral posterior thalamic area	69	0.78	0.22	0.75	0.6	0.78	0.81	0.9	0.73	0.72	0.88	0.83	0.83	0.735833	0.18088	0.78	0.22	0.9
	lateral paragigantocellular area	70	0.81	1.54	0.63	0.85	0.97	0.79	1.16	1.17	0.94	1.39	1.21	1.04182	0.276977	0.97	0.63	1.54		lateral paragigantocellular area	70	1.39	1.12	1.15	1.44	0.86	1.4	1.21	1.03	0.69	1.54	1.23	0.85	1.15917	0.263937	1.18	0.69	1.54
	lateral preoptic area	71	0.57	0.68	0.38	0.28	0.35	0.56	0.39	0.4	0.46	0.57	0.52	0.469091	0.120288	0.46	0.28	0.68		lateral preoptic area	71	0.13	0.58	0.39	0.2	0.53	0.28	0.31	0.36	0.29	0.63	0.24	0.4	0.361667	0.153554	0.335	0.13	0.63
	lateral reticular area	72	0	0.28	0.82	0.36	0	0.63	0.97	0.9	0.57	0.11	0.42	0.46	0.348425	0.42	0	0.97		lateral reticular area	72	0.56	0.32	0.77	0	0.62	0	0.82	0.69	0.73	0.09	0.58	0.51	0.474167	0.298678	0.57	0	0.82
	lateral septal area	73	0.89	0.91	1.32	0.9	1.1	1.65	1.1	1.67	0.93	1.52	1.88	1.26091	0.363991	1.1	0.89	1.88		lateral septal area	73	1.62	0.73	1.62	1.67	2.57	1.66	1.72	1.52	1.96	1.64	1.97	1	1.64	0.460908	1.65	0.73	2.57
	primary motor ctx	74	5.69	4.87	5.23	4.56	4.42	5.15	4.38	5.8	4.87	5.32	4.33	4.96546	0.517482	4.87	4.33	5.8		primary motor ctx	74	4.43	5.18	5.08	4.03	4.06	4.32	5.61	4.06	3.32	5.5	4.7	5.17	4.62167	0.699348	4.565	3.32	5.61
	secondary motor ctx	75	5.36	4.73	4.86	4.82	5.49	4.8	4.3	5.09	6.05	4.42	4.25	4.92455	0.545112	4.82	4.25	6.05		secondary motor ctx	75	4.59	5.08	4.53	3.8	4.3	5.19	4.89	3.46	3.6	5.24	3.97	4.75	4.45	0.622035	4.56	3.46	5.24
	medial dorsal thalamic area	76	0.72	0.94	0.77	0.62	0.58	0.7	0.71	0.79	0.53	0.58	0.53	0.679091	0.126211	0.7	0.53	0.94		medial dorsal thalamic area	76	0.49	0.71	0.67	0.45	0.55	0.55	0.81	0.65	0.62	0.72	0.74	0.74	0.641667	0.111342	0.66	0.45	0.81
	medullary reticular dorsal area	77	0	0.25	0.62	0	0	0.01	0.98	0.6	0.38	0	0.73	0.324545	0.358619	0.25	0	0.98		medullary reticular dorsal area	77	0.67	0.02	0.61	0	0	0	0.74	0.53	0.2	0	0.57	0.49	0.319167	0.30637	0.345	0	0.74
	medullary reticular ventral area	78	0	0.06	1.38	0	0	0.01	1.92	1.22	0.87	0	0.89	0.577273	0.704714	0.06	0	1.92		medullary reticular ventral area	78	1.36	0.01	1.32	0	0	0	1.47	1.21	0.61	0.01	1.44	0.86	0.690833	0.651955	0.735	0	1.47
	medial amygdaloid area	79	2.18	2.48	2.23	1.87	1.44	2.11	2.12	2.12	1.62	1.34	0.9	1.85546	0.474054	2.11	0.9	2.48		medial amygdaloid area	79	1.42	2.18	1.87	1.29	1.52	1.27	2.17	1.48	1.41	2.32	1.92	2.15	1.75	0.391013	1.695	1.27	2.32
	medial geniculate	80	1.34	0.98	1.3	0.9	1	1.24	1.11	1.23	1.07	1.05	1.24	1.13273	0.144851	1.11	0.9	1.34		medial geniculate	80	0.63	1.4	1.1	0.91	0.89	1.07	1.1	0.86	0.8	1.66	1.17	1.29	1.07333	0.283752	1.085	0.63	1.66
	medial lemniscus	81	0.27	0.09	0.23	0.23	0.22	0.04	0.17	0.19	0.18	0.08	0.08	0.161818	0.076788	0.18	0.04	0.27		medial lemniscus	81	0.16	0.22	0.19	0.15	0.02	0.18	0.24	0.2	0.01	0.06	0.11	0.2	0.145	0.077753	0.17	0.01	0.24
	medial mammillary area	82	0.41	0.56	0.27	0.53	0.5	0.45	0.67	0.74	0.15	0.46	0.6	0.485455	0.169196	0.5	0.15	0.74		medial mammillary area	82	0.07	0.6	0.49	0.38	0.77	0.36	0.26	0.6	0.64	0.54	0.63	0.3	0.47	0.199271	0.515	0.07	0.77
	median raphe area	83	1.19	1.13	1.28	1.13	0.99	1.12	0.98	1.33	1.09	1.05	0.94	1.11182	0.121969	1.12	0.94	1.33		median raphe area	83	1.24	1.09	1.16	1.08	0.79	1.32	1.33	1.17	1.1	1.09	1.41	1.17	1.1625	0.159609	1.165	0.79	1.41
	medial preoptic area	84	1.36	1.53	0.82	0.64	0.99	1.33	0.83	0.91	1.09	1.03	0.58	1.01	0.300466	0.99	0.58	1.53		medial preoptic area	84	0.3	1.27	0.81	0.6	1.02	0.57	0.62	0.65	0.42	1.59	0.67	0.85	0.780833	0.363154	0.66	0.3	1.59
	mesencephalic reticular formation	85	5.91	4.38	4.68	5.58	4.97	5.31	5.06	5.68	4.61	5.45	5.67	5.20909	0.503676	5.31	4.38	5.91		mesencephalic reticular formation	85	4.73	5.35	4.47	4.94	5.54	5.37	4.97	4.24	4.57	5.32	5.18	4.76	4.95333	0.408775	4.955	4.24	5.54
	medial septal area	86	0.23	0	0.2	0.2	0.2	0.22	0.07	0.26	0.25	0.22	0.23	0.189091	0.080182	0.22	0	0.26		medial septal area	86	0.24	0.06	0.17	0.22	0.34	0.25	0.24	0.12	0.27	0.16	0.23	0.17	0.205833	0.074157	0.225	0.06	0.34
	orbital ctx	87	6.15	4.78	4.75	5.43	5.25	3.88	4.4	4.93	4.64	3.93	4.19	4.75727	0.67695	4.75	3.88	6.15		orbital ctx	87	3.35	5.78	3.57	3.79	2.9	3.48	4.15	3.22	3.28	4.45	3.63	4.54	3.845	0.7858	3.6	2.9	5.78
	olivary complex	88	0.55	0.7	1.12	0.52	0.62	1.06	1.1	0.98	0.59	0	0.4	0.694545	0.346045	0.62	0	1.12		olivary complex	88	0.28	0.56	0.67	0	1.07	0.63	0.87	0.77	1.07	1.22	0.9	1.14	0.765	0.363406	0.82	0	1.22
	olivary area	89	0	0	0	0	0	0	0	0	0	0	0	0	0	0	0	0		olivary area	89	0	0	0	0	0	0	0	0	0	0	0	0	0	0	0	0	0
	optic tract	90	0.3	0.38	0.4	0.29	0.25	0.33	0.36	0.26	0.39	0.29	0.23	0.316364	0.059376	0.3	0.23	0.4		optic tract	90	0.39	0.27	0.34	0.26	0.2	0.32	0.42	0.24	0.22	0.33	0.27	0.38	0.303333	0.070754	0.295	0.2	0.42
	paraventricular hypothalamic area	91	0.21	0.23	0.15	0.18	0.22	0.21	0.19	0.21	0.23	0.18	0.23	0.203636	0.025796	0.21	0.15	0.23		paraventricular hypothalamic area	91	0.2	0.22	0.2	0.16	0.17	0.19	0.21	0.12	0.15	0.2	0.18	0.18	0.181667	0.028231	0.185	0.12	0.22
	periaqueductal gray	92	3.82	4.2	3.82	3.62	3.83	3.65	3.95	4.82	4.09	3.16	3.97	3.90273	0.410612	3.83	3.16	4.82		periaqueductal gray	92	4.04	3.59	3.58	3.59	3.98	4.24	4.2	3.12	3.5	4.09	3.96	4.14	3.83583	0.349349	3.97	3.12	4.24
	parabrachial area	93	0.68	0.67	1.04	0.65	0.77	0.99	1.02	1.06	0.58	0.65	0.79	0.809091	0.182891	0.77	0.58	1.06		parabrachial area	93	0.53	0.62	1.01	0.74	0.67	0.44	1.11	0.85	0.58	1.09	0.92	1.09	0.804167	0.239107	0.795	0.44	1.11
	parvicellular reticular area	94	1.19	2.2	1.31	1.16	1.25	1.66	1.84	1.77	1.77	1.34	1.25	1.52182	0.342077	1.34	1.16	2.2		parvicellular reticular area	94	1.43	1.5	1.38	1.43	1.67	1.66	1.51	1.28	1.46	2.2	1.65	1.84	1.58417	0.247146	1.505	1.28	2.2
	parafascicular thalamic area	95	0.11	0.12	0	0.09	0.45	0	0	0	0.44	0.4	0.43	0.185455	0.199317	0.11	0	0.45		parafascicular thalamic area	95	0.42	0.1	0	0.39	0	0.44	0	0	0	0	0	0	0.1125	0.185919	0	0	0.44
	posterior hypothalamic area	96	0.35	0.13	0.25	0.35	0.37	0.24	0.26	0.13	0.34	0.2	0.06	0.243636	0.104716	0.25	0.06	0.37		posterior hypothalamic area	96	0.34	0.33	0	0.3	0.25	0.26	0.08	0.13	0.23	0.26	0.11	0.25	0.211667	0.106757	0.25	0	0.34
	caudal piriform ctx	97	5.43	5.87	5.46	3.88	4.36	4.95	5.38	6.16	5.32	4.87	4.49	5.10636	0.675637	5.32	3.88	6.16		caudal piriform ctx	97	4.48	5.21	4.8	4.57	4.33	4.98	5.83	4.5	4.54	6.07	5.2	5.39	4.99167	0.562088	4.89	4.33	6.07
	rostral piriform ctx	98	7.18	4.92	6.1	6.86	6.49	6.47	5.59	7.04	6.24	6.68	5.58	6.28636	0.693791	6.47	4.92	7.18		rostral piriform ctx	98	5.63	6.79	5.44	5.22	6.38	6.12	6.34	5.31	5.91	6.34	6.31	6.39	6.015	0.504768	6.215	5.22	6.79
	pituitary	99	0.75	0.47	0.67	0.62	0.26	0.72	1.06	1.38	0.75	0.82	0.72	0.747273	0.290072	0.72	0.26	1.38		pituitary	99	0.49	0.43	1.23	0.78	1.28	0.6	0.96	1.07	1.2	0.75	1.28	0.79	0.905	0.308648	0.875	0.43	1.28
	paramedian lobule	100	1.04	2.59	2.26	2.46	1.76	1.83	2.96	2.89	2.95	1.38	2.74	2.26	0.666333	2.46	1.04	2.96		paramedian lobule	100	2.63	2.57	1.47	2.19	1.82	1.14	1.82	2.14	2.76	2.71	2.8	3.1	2.2625	0.600577	2.38	1.14	3.1
	pontine area	101	2.3	1.72	2	1.62	2.03	1.97	1.25	2.12	2.13	2.09	1.9	1.92091	0.292864	2	1.25	2.3		pontine area	101	2.01	1.98	1.89	2.07	1.35	2.2	2.18	1.73	1.43	2.25	1.87	1.99	1.9125	0.285693	1.985	1.35	2.25
	pontine reticular nucleus caudal	102	3.79	4.49	5.77	3.61	3.78	5.5	5.58	5.68	3.64	2.26	2.81	4.26455	1.22433	3.79	2.26	5.77		pontine reticular nucleus caudal	102	2.93	3.65	4.42	1.66	4.59	2.65	5.48	3.49	3.91	5.89	4.47	5.6	4.06167	1.27408	4.165	1.66	5.89
	pontine reticular nucleus oral	103	4.84	2.05	2.99	4.44	4.6	1.75	1.77	3.1	4.35	4.38	3.74	3.45546	1.18321	3.74	1.75	4.84		pontine reticular nucleus oral	103	4.16	4.56	2.79	4.09	0.73	3.81	3.14	2.5	2.34	1.92	2.98	2.82	2.98667	1.07546	2.9	0.73	4.56
	posterior thalamic area	104	0.73	1.22	1.01	0.65	1.16	1	1.02	1.07	1.07	1.02	0.81	0.978182	0.176342	1.02	0.65	1.22		posterior thalamic area	104	1.03	0.7	1.01	0.99	1	1.17	1.12	0.88	0.9	1.06	1	1	0.988333	0.120893	1	0.7	1.17
	prepositus area	105	0.38	0.72	0.38	0.31	0.46	0.23	0.41	0.47	0.38	0.39	0.61	0.430909	0.135237	0.39	0.23	0.72		prepositus area	105	0.32	0.37	0.3	0.4	0.35	0.37	0.33	0.22	0.36	0.43	0.44	0.42	0.359167	0.062152	0.365	0.22	0.44
	principal sensory nucleus trigeminal	106	2.6	2.08	2.54	2.53	2.43	2.4	1.96	2.48	2.54	2.39	2.38	2.39364	0.199864	2.43	1.96	2.6		principal sensory nucleus trigeminal	106	2.19	2.54	2.21	1.93	1.78	2.25	2.48	1.76	1.37	2.7	2.32	2.44	2.16417	0.385545	2.23	1.37	2.7
	prelimbic ctx	107	1.98	1.76	1.66	1.84	1.66	1.32	1.57	1.63	1.78	1.18	1.28	1.60546	0.250174	1.66	1.18	1.98		prelimbic ctx	107	1.09	1.87	1.16	0.9	1.32	1.38	1.46	1.11	0.88	1.47	1.4	1.62	1.305	0.29147	1.35	0.88	1.87
	parietal ctx	108	0.27	0.95	0.82	0.42	0.62	0.77	0.77	0.73	1.42	0.2	0.34	0.664545	0.352345	0.73	0.2	1.42		parietal ctx	108	1.58	0.46	0.28	0.54	0.38	1.25	0.82	0.43	0.45	0.83	0.82	0.65	0.7075	0.383977	0.595	0.28	1.58
	pedunculopontine tegmental area	109	1.1	1.03	1.64	1.08	1.02	1.15	1.34	1.49	1.34	1.08	0.52	1.16273	0.294384	1.1	0.52	1.64		pedunculopontine tegmental area	109	1.16	1.07	1.48	0.93	1.09	1.23	1.64	1.41	1.23	1.31	1.42	1.4	1.28083	0.200792	1.27	0.93	1.64
	paraventricular thalamic area	110	0.34	0.3	0.54	0.35	0.48	0.25	0.49	0.52	0.5	0.39	0.28	0.403636	0.105572	0.39	0.25	0.54		paraventricular thalamic area	110	0.36	0.34	0.43	0.43	0.24	0.4	0.5	0.47	0.31	0.37	0.47	0.48	0.4	0.078509	0.415	0.24	0.5
	pyramidal tracts	111	0.79	1.06	0.87	0.84	0.91	0.9	1.12	0.88	1.22	0.87	0.86	0.938182	0.134151	0.88	0.79	1.22		pyramidal tracts	111	1.02	0.99	0.74	0.81	0.92	0.97	0.84	0.72	0.78	1.01	0.92	0.9	0.885	0.105184	0.91	0.72	1.02
	reuniens thalamic area	112	0.59	0.53	0.55	0.52	0.55	0.49	0.57	0.61	0.51	0.47	0.49	0.534545	0.044128	0.53	0.47	0.61		reuniens thalamic area	112	0.49	0.54	0.53	0.46	0.5	0.5	0.61	0.49	0.5	0.52	0.57	0.58	0.524167	0.043788	0.51	0.46	0.61
	retrosplenial caudal ctx	113	4.03	4.44	2.9	2.87	3.62	3.28	2.95	3.25	4.14	3.67	3.46	3.51	0.528034	3.46	2.87	4.44		retrosplenial caudal ctx	113	3.09	3.66	2.74	2.93	2.96	3.78	2.97	2.72	2.69	3.82	3.19	3.27	3.15167	0.405302	3.03	2.69	3.82
	retrosplenial rostral ctx	114	3.43	3.59	3.4	4.04	3.71	3.13	4.45	4.4	2.15	2.27	2.29	3.35091	0.82238	3.43	2.15	4.45		retrosplenial rostral ctx	114	2.25	4.14	2.92	2.15	3.15	2.33	3.47	2.95	3.06	3.69	3.31	3.24	3.055	0.59413	3.105	2.15	4.14
	reticular thalamic area	115	2.08	2.25	1.81	1.81	1.92	1.85	1.88	1.85	1.8	1.79	1.11	1.83182	0.277842	1.85	1.11	2.25		reticular thalamic area	115	1.55	2.06	1.76	1.62	1.62	1.44	1.84	1.56	1.64	2.04	1.5	1.81	1.70333	0.201464	1.63	1.44	2.06
	reticulotegmental nucleus	116	0.98	0.82	1.05	0.89	0.81	0.84	1.01	1.06	0.87	0.65	0.37	0.85	0.2004	0.87	0.37	1.06		reticulotegmental nucleus	116	0.77	0.94	0.97	0.62	0.47	0.72	1.03	0.87	0.45	0.94	0.9	1.04	0.81	0.205249	0.885	0.45	1.04
	subiculum	117	6.15	4.79	4.54	5.61	6.56	4.04	5.64	5.88	5.07	5.18	5.4	5.35091	0.730225	5.4	4.04	6.56		subiculum	117	4.51	5.68	4.54	6.95	4.96	6.38	4.83	4.51	4.64	3.88	5.86	4.98	5.14333	0.892854	4.895	3.88	6.95
	primary somatosensory ctx	118	17.12	17.7	16.42	16.09	17.64	15.37	17.13	19.64	15.61	15.39	16.65	16.7964	1.26145	16.65	15.37	19.64		primary somatosensory ctx	118	14.7	16.34	15.31	15.45	14.59	16.86	17.1	15.28	14.38	16.68	18.08	16.11	15.9067	1.14261	15.78	14.38	18.08
	secondary somaotsensory ctx	119	4.93	3.77	4.66	4.35	4.84	4.46	4.85	5.85	4.55	4.1	4.28	4.60364	0.540449	4.55	3.77	5.85		secondary somaotsensory ctx	119	3.87	4.9	4.32	3.99	3.88	4.42	4.77	4.16	3.95	5.01	4.97	4.82	4.42167	0.451358	4.37	3.87	5.01
	superior colliculus	120	8.08	6.29	4.81	5.55	5.95	4.57	5.15	7.1	6.94	4.29	6.49	5.92909	1.18328	5.95	4.29	8.08		superior colliculus	120	3.62	6.18	5.13	4.74	3.81	5.4	4.53	5.18	3.74	7.12	5.44	6.74	5.13583	1.13988	5.155	3.62	7.12
	simple lobule cerebellum	121	2.92	1.28	2.99	3.51	2.68	3.48	1.84	2.98	2.97	3.59	2.63	2.80636	0.705497	2.97	1.28	3.59		simple lobule cerebellum	121	2.96	3.59	2.78	2.37	2.02	2.84	3.15	2.22	2.44	3.75	1.84	2.41	2.6975	0.594186	2.61	1.84	3.75
	stria medullaris	122	0.26	0.31	0.25	0.22	0.27	0.21	0.29	0.29	0.26	0.21	0.2	0.251818	0.037368	0.26	0.2	0.31		stria medullaris	122	0.19	0.27	0.29	0.2	0.1	0.21	0.24	0.19	0.1	0.18	0.25	0.28	0.208333	0.062789	0.205	0.1	0.29
	substantia nigra	123	0.92	1.17	0.69	0.83	0.76	0.86	1.17	1.29	0.69	0.96	1.01	0.940909	0.202458	0.92	0.69	1.29		substantia nigra	123	0.51	1.03	0.67	0.49	1.38	1.07	0.77	0.91	1.16	1.19	1.18	0.9	0.938333	0.282644	0.97	0.49	1.38
	solitary tract area	124	0.55	1.56	0.67	0.67	0.62	0.6	1.42	1.19	1.33	1.06	1.08	0.977273	0.369326	1.06	0.55	1.56		solitary tract area	124	1.14	1.24	0.82	0.92	0.5	0.75	0.93	0.91	1.28	1.39	1.16	1.23	1.0225	0.260144	1.035	0.5	1.39
	spinal trigeminal nuclear area	125	2.02	4.1	2.35	2.68	2.83	2.36	3.79	3.17	3.31	2.61	3.34	2.96	0.642884	2.83	2.02	4.1		spinal trigeminal nuclear area	125	3.14	2.97	2.56	2.77	2.33	2.37	2.71	2.56	2.37	3.39	2.67	3.05	2.74083	0.33641	2.69	2.33	3.39
	bed nucleus stria terminalis	126	1.04	1.25	0.82	0.55	0.38	0.87	0.88	1.16	1.06	0.22	0.6	0.802727	0.329275	0.87	0.22	1.25		bed nucleus stria terminalis	126	0.48	0.99	0.67	0.16	0.5	0.77	0.66	0.73	0.63	1.3	0.79	1.12	0.733333	0.302785	0.7	0.16	1.3
	stria terminalis	127	0	0.27	0.11	0	0.19	0.1	0.08	0.08	0.18	0.15	0.11	0.115455	0.08017	0.11	0	0.27		stria terminalis	127	0.19	0	0.07	0.18	0.1	0.14	0.08	0.08	0.1	0.11	0.05	0.09	0.099167	0.052649	0.095	0	0.19
	temporal ctx	128	1.27	1.17	0.65	1.62	1.85	1.6	1.65	1.34	1.35	0.88	1.5	1.35273	0.353216	1.35	0.65	1.85		temporal ctx	128	0.92	1.45	0.88	1.33	0.98	1.42	1.61	1.27	0.73	1.64	1.71	1.58	1.29333	0.336353	1.375	0.73	1.71
	transverse fibers pons	129	0.19	0.04	0.1	0.08	0.04	0.17	0.1	0.1	0	0.06	0.07	0.086364	0.055727	0.08	0	0.19		transverse fibers pons	129	0	0.06	0.09	0.07	0.11	0	0.11	0.08	0.09	0.18	0.09	0.1	0.081667	0.048399	0.09	0	0.18
	tenia tecta ctx	130	0.74	1.24	1.44	1.32	1.36	1.07	1.28	1.23	0.7	1.32	1.26	1.17818	0.244492	1.26	0.7	1.44		tenia tecta ctx	130	1.21	1.27	1.25	1.2	1.07	1.36	1.44	0.99	1.24	0.89	1.48	0.74	1.17833	0.220282	1.225	0.74	1.48
	olfactory tubercles	131	1.88	0.85	1.12	1.72	1.8	1.02	0.75	1.3	2.31	1.82	2.16	1.52091	0.5359	1.72	0.75	2.31		olfactory tubercles	131	1.66	1.03	1.19	1.53	0.85	2.18	0.83	1.12	0.86	1.7	0.88	1.31	1.26167	0.427484	1.155	0.83	2.18
	ventricle	132	4.77	5.2	4.89	4.56	5.4	4.45	5.06	5.05	4.8	3.81	5.13	4.82909	0.438051	4.89	3.81	5.4		ventricle	132	3.69	5.25	3.74	3.81	4.11	4.64	4.27	3.78	3.64	5.33	4.9	4.78	4.32833	0.627301	4.19	3.64	5.33
	visual 1 ctx	133	12.78	10.48	11.92	10.46	10.42	10.5	11.57	12.77	12.29	10.11	10.09	11.2173	1.06705	10.5	10.09	12.78		visual 1 ctx	133	9.43	11.65	11.47	9.01	9.96	10.33	11.88	9.51	9.86	13.22	11.21	13.14	10.8892	1.42375	10.77	9.01	13.22
	vestibular area	134	2.14	2.72	1.54	1.64	2.44	1.75	1.54	1.68	2.09	1.21	1.97	1.88364	0.439711	1.75	1.21	2.72		vestibular area	134	1.23	2.16	1.06	1.23	2.08	1.75	1.13	0.89	1.55	2.34	1.29	1.59	1.525	0.470561	1.42	0.89	2.34
	ventral medial hypothalamic area	135	0.61	1.26	1.01	0.51	0.74	0.51	0.99	0.8	0.51	0.53	0.47	0.721818	0.264266	0.61	0.47	1.26		ventral medial hypothalamic area	135	0.6	0.54	0.48	0.53	0.36	0.56	0.99	0.45	0.47	0.56	0.56	1.02	0.593333	0.202858	0.55	0.36	1.02
	ventral pallidum	136	1.55	1.35	1.09	1.17	1.06	1.43	0.96	1.63	1.54	0.87	1.55	1.29091	0.270017	1.35	0.87	1.63		ventral pallidum	136	0.83	1.5	1.22	0.6	1.12	1.47	0.85	1.26	0.73	2.28	1.18	1.44	1.20667	0.451006	1.2	0.6	2.28
	ventral thalamic area	137	4.24	5.08	4.23	3.94	4.67	3.49	4.05	4.44	4.64	4.71	3.42	4.26455	0.516321	4.24	3.42	5.08		ventral thalamic area	137	4.41	3.98	3.86	4.14	3.42	4	4.36	3.58	3.75	3.78	3.97	4.17	3.95167	0.295845	3.975	3.42	4.41
	ventral tegmental area	138	0.19	0.59	0.28	0.25	0.4	0.26	0.44	0.35	0.42	0.07	0.29	0.321818	0.139629	0.29	0.07	0.59		ventral tegmental area	138	0.05	0.38	0.2	0	0.45	0.25	0.25	0.24	0.34	0.47	0.35	0.34	0.276667	0.143991	0.295	0	0.47
	decussation superior cerebellar peduncle	139	0.09	0.05	0.06	0.08	0.09	0.06	0.05	0.06	0	0.07	0.09	0.063636	0.026181	0.06	0	0.09		decussation superior cerebellar peduncle	139	0.07	0.1	0.06	0.07	0.06	0.08	0.04	0.07	0.09	0.09	0.05	0.06	0.07	0.017581	0.07	0.04	0.1
	zona incerta	140	0.6	0.81	0.88	0.43	0.58	0.83	0.88	0.62	0.81	0.7	0.78	0.72	0.145465	0.78	0.43	0.88		zona incerta	140	0.63	0.58	0.75	0.46	0.36	0.56	0.8	0.53	0.34	0.9	0.75	0.85	0.625833	0.186375	0.605	0.34	0.9

## Sheet: Male Data
				Vehicle												Psilocybin
				Males										Males
	Region of Interest(ROI)	ROI-ID	map_20240326_110957_Psilo_Fc_M_M1_1_1_S4	map_20240326_120925_Psilo_Fc_M_M3_1_1_S5	map_20240326_124941_Psilo_Fc_M_M2_1_1_S7	map_20240326_132855_Psilo_Fc_M_M6_1_1_S3	map_20240326_140221_Psilo_Fc_M_M7_1_1_S4	map_20240326_143305_Psilo_Fc_M_M4_1_1_S7	Ave	SD		Region of Interest(ROI)	ROI-ID	map_20240327_150106_Psilo_Fc_M_M10_1_1_S8	map_20240327_154319_Psilo_Fc_M_M9_1_1_S3	map_20240327_161116_Psilo_Fc_M_M8_1_1_S3	map_20240328_100740_Psilo_Fc_M_M13_1_1_S4	map_20240328_105731_Psilo_Fc_M_M11_1_1_S5	map_20240328_113129_Psilo_Fc_M_M12_1_1_S3	Ave	SD
	10th cerebellar lobule	1	1.05	1.71	1.52	0.91	1.02	1.1	1.21833	0.319213		10th cerebellar lobule	1	0.84	1.2	0.77	1.45	1.14	1.06	1.07667	0.248569
	2nd cerebellar lobule	2	3.36	1.63	1.69	3.2	2.69	1.88	2.40833	0.776232		2nd cerebellar lobule	2	1.84	3.23	1.54	2.26	0.59	1.65	1.85167	0.871353
	3rd cerebellar lobule	3	2.16	2.62	1.69	2.06	2.18	1.7	2.06833	0.347587		3rd cerebellar lobule	3	2.01	2.28	1.56	1.9	1.37	2.04	1.86	0.335559
	4th cerebellar lobule	4	0.71	1.38	1.35	0.79	0.85	1.24	1.05333	0.302699		4th cerebellar lobule	4	1.31	0.73	1.22	0.79	0.76	0.94	0.958333	0.249913
	5th cerebellar lobule	5	3.26	4.38	3.68	2.91	3.6	5.4	3.87167	0.894839		5th cerebellar lobule	5	1.66	3.43	3.32	1.33	3.8	1.93	2.57833	1.05734
	6th cerebellar lobule	6	1.45	5.41	5.28	2.35	4.35	3.4	3.70667	1.60111		6th cerebellar lobule	6	3.33	3.56	4.96	2.9	2.51	3.18	3.40667	0.843129
	7th cerebellar lobule	7	0	3.09	1.09	1.05	0.18	1.05	1.07667	1.09712		7th cerebellar lobule	7	1.58	1.52	0.88	0.29	1.12	0.03	0.903333	0.636323
	facial nucleus	8	0.59	0.92	0.15	0.3	0.82	0.22	0.5	0.3249		facial nucleus	8	0.44	0.61	0.27	0.8	0.07	0.6	0.465	0.263116
	8th cerebellar lobule	9	0	2.81	0.69	0.36	0.12	0.23	0.701667	1.05972		8th cerebellar lobule	9	1.27	0.97	0.24	0.18	0.83	0.11	0.6	0.486785
	9th cerebellar lobule	10	0.01	1.22	0.49	0.21	0.22	0.08	0.371667	0.446919		9th cerebellar lobule	10	1.15	0.7	1.07	0.43	0.09	0.39	0.638333	0.41417
	anterior amygdaloid area	11	0.96	0.99	1.1	0.79	1.21	0.87	0.986667	0.15214		anterior amygdaloid area	11	0.99	0.91	1.05	1.18	0.91	0.68	0.953333	0.16765
	anterior commissure	12	0.75	0.5	0.54	0.47	0.44	0.51	0.535	0.11077		anterior commissure	12	0.45	0.52	0.51	0.35	0.65	0.79	0.545	0.154887
	accumbens core	13	0.91	0.73	0.94	1.07	1.19	1.03	0.978333	0.157279		accumbens core	13	1.43	0.69	0.88	1.43	1.3	1.17	1.15	0.304697
	accumbens shell	14	1.17	1.06	0.48	1.26	1.35	1.07	1.065	0.307425		accumbens shell	14	1.56	0.92	0.63	1.45	1.43	1.55	1.25667	0.387694
	anterior hypothalamic area	15	2.47	2.37	2.81	2.31	2.62	2.18	2.46	0.226804		anterior hypothalamic area	15	2.16	2.34	2.64	2.34	1.81	2.33	2.27	0.273496
	ambiguus area	16	0.16	0.35	0.52	0.35	0.17	0.37	0.32	0.135941		ambiguus area	16	0.47	0.33	0.51	0.3	0.48	0.14	0.371667	0.142185
	anterior olfactory area	17	7.13	7.9	6.44	6.28	7.19	5.92	6.81	0.727296		anterior olfactory area	17	5.19	7.12	6.06	5.97	4.7	5.6	5.77333	0.831473
	anterior pretectal thalamic area	18	1.64	1.75	1.97	1.35	1.15	1.82	1.61333	0.307679		anterior pretectal thalamic area	18	1.56	1.62	1.69	0.98	1.77	1.55	1.52833	0.281099
	anterior thalamic area	19	1.62	1.5	1.66	1.54	1.8	1.35	1.57833	0.153156		anterior thalamic area	19	1.37	1.5	1.5	1.5	1.07	1.25	1.365	0.17604
	auditory ctx	20	3.45	4.22	4.38	2.95	3.19	3.74	3.655	0.566983		auditory ctx	20	3.57	3.3	4.09	3.53	3.64	3.75	3.64667	0.263413
	basal amygdaloid area	21	3.08	3.95	3.31	2.68	2.93	3.08	3.17167	0.434024		basal amygdaloid area	21	2.97	3.08	2.62	2.53	2.21	3.42	2.805	0.43473
	CA1	22	7.42	7.15	7.62	6.64	7.3	7.5	7.27167	0.349309		CA1	22	6.41	7.14	6.77	4.96	6.07	7.59	6.49	0.920283
	CA3	23	2.93	3.94	3.21	2.36	3.2	2.8	3.07333	0.527244		CA3	23	3.24	3.08	2.51	2.78	2.16	3.79	2.92667	0.574445
	corpus callosum	24	4.27	4.15	4.53	3.94	3.91	4.31	4.185	0.236114		corpus callosum	24	3.61	4	4.29	3.55	3.51	3.88	3.80667	0.306246
	central amygdaloid area	25	1.89	2.14	1.86	1.54	1.64	1.59	1.77667	0.228619		central amygdaloid area	25	1.44	1.88	1.81	1.4	1.46	0.84	1.47167	0.370536
	cerebellar nuclear area	26	1.74	2.14	1.53	1.11	1.74	1.52	1.63	0.339647		cerebellar nuclear area	26	0.93	1.67	1.5	0.7	1.55	1.7	1.34167	0.420924
	anterior cingulate area	27	2.62	1.94	2.96	1.82	2.54	2.97	2.475	0.494115		anterior cingulate area	27	2.75	1.85	2.8	3.15	1.86	3.13	2.59	0.59252
	claustrum	28	0.55	0.5	0.65	0.5	0.4	0.8	0.566667	0.140238		claustrum	28	0.61	0.57	0.65	0.48	0.63	0.63	0.595	0.06253
	central medial thalamic area	29	0.74	0.84	0.85	0.7	0.52	0.82	0.745	0.12518		central medial thalamic area	29	0.54	0.71	0.81	0.5	0.76	0.56	0.646667	0.129563
	cortical amygdaloid area	30	3.32	3.89	3.96	2.53	4.59	3.2	3.58167	0.717647		cortical amygdaloid area	30	3.68	3.42	3.44	3.91	2.84	3.56	3.475	0.35943
	cerebral peduncle	31	5.3	5.66	5.76	3.92	5.43	6.22	5.38167	0.783439		cerebral peduncle	31	3.77	4.88	5.28	3.75	5.21	5.28	4.695	0.739263
	caudate putamen	32	13.32	13.21	11.37	12.95	14	12.81	12.9433	0.874384		caudate putamen	32	11.08	12.2	11.12	12.42	13.28	13.88	12.33	1.12753
	crus of ansiform lobule	33	7.18	12.61	10.55	7.69	9.05	8.39	9.245	2.02374		crus of ansiform lobule	33	6.57	9.91	8.78	6.87	8.34	8.2	8.11167	1.23767
	cuneate area	34	0	0.29	0.03	0.21	0.07	0.11	0.118333	0.11143		cuneate area	34	0.24	0.22	0.28	0.06	0.07	0	0.145	0.115542
	diagonal band of Broca	35	0.94	0.9	0.74	0.46	0.34	0.97	0.725	0.266665		diagonal band of Broca	35	0.68	0.92	0.71	0.62	0.91	0.69	0.755	0.127554
	dentate gyrus	36	5.78	4.84	4.3	5.61	5.25	5.33	5.185	0.540768		dentate gyrus	36	3.81	5.11	4.45	3.44	5.51	4.7	4.50333	0.779016
	dorsal hippocampal commissure	37	0.97	0.52	0.23	0.91	0.89	0.57	0.681667	0.29027		dorsal hippocampal commissure	37	0.73	0.81	0.35	0.63	0.53	1.08	0.688333	0.250153
	dorsal medial hypothalamic area	38	0.34	0.53	0.4	0.33	0.4	0.37	0.395	0.0723187		dorsal medial hypothalamic area	38	0.49	0.35	0.35	0.27	0	0.38	0.306667	0.166213
	dorsal raphe	39	0.49	0.43	0.64	0.58	0.63	0.63	0.566667	0.0873308		dorsal raphe	39	0.65	0.44	0.57	0.56	0.51	0.71	0.573333	0.0964711
	extended amydala	40	0.71	0.77	1.21	0.53	1.26	0.62	0.85	0.309516		extended amydala	40	0.98	0.67	1.16	1.14	0.53	0.76	0.873333	0.259512
	external capsule	41	2.86	2.9	2.97	2.59	2.96	2.66	2.82333	0.160333		external capsule	41	2.52	2.67	2.66	2.91	2.64	2.66	2.67667	0.127227
	endopiriform area	42	1.15	0.9	1.44	1.26	0.91	1.33	1.165	0.222419		endopiriform area	42	1.27	1.05	1.27	0.82	1.34	1.49	1.20667	0.2367
	entorhinal ctx	43	14.42	13.08	13.08	12.86	14.08	12.15	13.2783	0.833413		entorhinal ctx	43	13.56	12.61	12.32	12.52	12.75	12.03	12.6317	0.519208
	fornix	44	0.32	0.29	0.23	0.09	0.12	0.17	0.203333	0.0924482		fornix	44	0.26	0.36	0.3	0.28	0.33	0.28	0.301667	0.0371035
	fimbria hippocampus	45	2.18	1.97	1.63	2.01	1.94	1.85	1.93	0.182757		fimbria hippocampus	45	1.34	2.13	1.21	1.31	1.18	1.14	1.385	0.372921
	flocculus cerebellum	46	3.01	4.1	3.91	1.8	3.8	3.58	3.36667	0.854158		flocculus cerebellum	46	3.55	2.87	3.2	2.27	3.09	4.97	3.325	0.910774
	forceps minor corpus callosum	47	0.72	0.76	0.53	0.69	0.51	0.5	0.618333	0.117544		forceps minor corpus callosum	47	0.55	0.66	0.44	0.43	0.36	0.46	0.483333	0.105956
	frontal association ctx	48	3.88	4.79	3.81	2.95	4.03	3.05	3.75167	0.679777		frontal association ctx	48	2.6	3.79	1.93	3.04	3.13	3.9	3.065	0.739209
	gigantocelllaris reticular area	49	3.92	7.18	2.87	3.82	4.13	3.91	4.305	1.47614		gigantocelllaris reticular area	49	4.26	5.4	3.33	4.91	3.98	5.56	4.57333	0.867909
	glomerular layer	50	6.66	6.72	4.21	4.58	5.43	4.66	5.37667	1.09213		glomerular layer	50	3.98	5.89	4.86	5.79	5.17	6.89	5.43	0.996775
	globus pallidus	51	2.82	2.27	2.89	2.09	2.84	1.98	2.48167	0.414604		globus pallidus	51	2.17	2.68	2.45	2.49	1.44	2.23	2.24333	0.434772
	granular cell layer	52	4.92	5.29	3.12	3.18	3.71	3.3	3.92	0.947945		granular cell layer	52	3.27	4.67	3.58	4.09	3.16	5.08	3.975	0.779044
	habenular area	53	0.4	0.27	0.36	0.4	0.27	0.33	0.338333	0.0591326		habenular area	53	0.25	0.37	0.32	0.21	0.32	0.24	0.285	0.0609098
	internal capsule	54	2.38	2.16	2.04	1.91	2.04	1.23	1.96	0.39105		internal capsule	54	1.73	2.32	1.87	1.7	0.92	1.25	1.63167	0.489302
	inferior colliculus	55	4.05	2.8	5.23	5.33	5.31	4.97	4.615	1.01113		inferior colliculus	55	6.04	4.58	4.16	5.1	5.74	5.64	5.21	0.730233
	infralimbic ctx	56	0.52	0.82	0.44	0.49	0.71	0.42	0.566667	0.161452		infralimbic ctx	56	0.63	0.52	0.42	0.66	0.11	0.67	0.501667	0.214608
	insular caudal ctx	57	2.47	3.11	2.76	2.08	1.93	2.1	2.40833	0.458581		insular caudal ctx	57	1.67	2.41	2.44	2.02	1.9	1.89	2.055	0.308204
	insular rostral ctx	58	4.86	4.37	4.94	4.47	5.19	4.67	4.75	0.30692		insular rostral ctx	58	4.95	4.29	4.66	4.13	4.05	4.46	4.42333	0.33998
	interpeduncular area	59	0.41	0.03	0.28	0.3	0.33	0.35	0.283333	0.13201		interpeduncular area	59	0.47	0.27	0.49	0.53	0.53	0.51	0.466667	0.0991295
	intermediate reticular area	60	1.03	2.44	1.55	1.31	1.25	1.84	1.57	0.508291		intermediate reticular area	60	1.76	1.93	1.56	1.37	1.89	1.51	1.67	0.22441
	lateral amygdaloid area	61	0.4	0.71	0.58	0.27	0.42	0.49	0.478333	0.153025		lateral amygdaloid area	61	0.55	0.38	0.48	0.55	0.38	0.57	0.485	0.0868907
	locus ceruleus	62	0.18	0.2	0.16	0.13	0.04	0.21	0.153333	0.0625033		locus ceruleus	62	0.19	0.18	0.18	0	0.17	0.13	0.141667	0.0725029
	lateral dorsal thalamic area	63	1.01	0.89	0.84	0.94	0.92	0.51	0.851667	0.176569		lateral dorsal thalamic area	63	0.83	0.95	0.74	0.78	0.37	0.71	0.73	0.195448
	lateral geniculate	64	0.53	0.88	0.81	0.4	0.47	0.77	0.643333	0.200964		lateral geniculate	64	0.74	0.53	0.77	0.42	0.77	0.68	0.651667	0.144971
	lateral caudal hypothalamic area	65	1.51	1.54	1.26	1.54	1.2	1.16	1.36833	0.180268		lateral caudal hypothalamic area	65	1.05	1.55	1	0.79	0.41	0.97	0.961667	0.371291
	lateral rostral hypothalamic area	66	2.55	2.95	2.99	2.37	3.31	2.28	2.74167	0.404001		lateral rostral hypothalamic area	66	2.95	2.52	2.74	2.86	2.23	2.81	2.685	0.265989
	lateral lemniscus	67	0.73	0.65	1.18	0.47	0.57	0.66	0.71	0.24682		lateral lemniscus	67	0.64	0.63	1.06	0.6	0.27	0.59	0.631667	0.251827
	lemniscal area	68	0.7	0.73	1.03	0.79	0.76	0.89	0.816667	0.123234		lemniscal area	68	0.73	0.81	1	0.75	0.8	0.72	0.801667	0.103811
	lateral posterior thalamic area	69	0.25	0.95	0.83	0.24	0.6	0.78	0.608333	0.303145		lateral posterior thalamic area	69	0.78	0.22	0.75	0.6	0.78	0.81	0.656667	0.22651
	lateral paragigantocellular area	70	0.81	1.54	0.63	0.85	0.97	0.79	0.931667	0.317516		lateral paragigantocellular area	70	1.39	1.12	1.15	1.44	0.86	1.4	1.22667	0.225359
	lateral preoptic area	71	0.57	0.68	0.38	0.28	0.35	0.56	0.47	0.155435		lateral preoptic area	71	0.13	0.58	0.39	0.2	0.53	0.28	0.351667	0.180379
	lateral reticular area	72	0	0.28	0.82	0.36	0	0.63	0.348333	0.331446		lateral reticular area	72	0.56	0.32	0.77	0	0.62	0	0.378333	0.326951
	lateral septal area	73	0.89	0.91	1.32	0.9	1.1	1.65	1.12833	0.30538		lateral septal area	73	1.62	0.73	1.62	1.67	2.57	1.66	1.645	0.582228
	primary motor ctx	74	5.69	4.87	5.23	4.56	4.42	5.15	4.98667	0.468473		primary motor ctx	74	4.43	5.18	5.08	4.03	4.06	4.32	4.51667	0.499787
	secondary motor ctx	75	5.36	4.73	4.86	4.82	5.49	4.8	5.01	0.326803		secondary motor ctx	75	4.59	5.08	4.53	3.8	4.3	5.19	4.58167	0.512149
	medial dorsal thalamic area	76	0.72	0.94	0.77	0.62	0.58	0.7	0.721667	0.127188		medial dorsal thalamic area	76	0.49	0.71	0.67	0.45	0.55	0.55	0.57	0.101193
	medullary reticular dorsal area	77	0	0.25	0.62	0	0	0.01	0.146667	0.252164		medullary reticular dorsal area	77	0.67	0.02	0.61	0	0	0	0.216667	0.328552
	medullary reticular ventral area	78	0	0.06	1.38	0	0	0.01	0.241667	0.558155		medullary reticular ventral area	78	1.36	0.01	1.32	0	0	0	0.448333	0.690809
	medial amygdaloid area	79	2.18	2.48	2.23	1.87	1.44	2.11	2.05167	0.358409		medial amygdaloid area	79	1.42	2.18	1.87	1.29	1.52	1.27	1.59167	0.361299
	medial geniculate	80	1.34	0.98	1.3	0.9	1	1.24	1.12667	0.188326		medial geniculate	80	0.63	1.4	1.1	0.91	0.89	1.07	1	0.257682
	medial lemniscus	81	0.27	0.09	0.23	0.23	0.22	0.04	0.18	0.0920869		medial lemniscus	81	0.16	0.22	0.19	0.15	0.02	0.18	0.153333	0.0697615
	medial mammillary area	82	0.41	0.56	0.27	0.53	0.5	0.45	0.453333	0.104817		medial mammillary area	82	0.07	0.6	0.49	0.38	0.77	0.36	0.445	0.238223
	median raphe area	83	1.19	1.13	1.28	1.13	0.99	1.12	1.14	0.0950789		median raphe area	83	1.24	1.09	1.16	1.08	0.79	1.32	1.11333	0.18283
	medial preoptic area	84	1.36	1.53	0.82	0.64	0.99	1.33	1.11167	0.348334		medial preoptic area	84	0.3	1.27	0.81	0.6	1.02	0.57	0.761667	0.347414
	mesencephalic reticular formation	85	5.91	4.38	4.68	5.58	4.97	5.31	5.13833	0.571574		mesencephalic reticular formation	85	4.73	5.35	4.47	4.94	5.54	5.37	5.06667	0.419937
	medial septal area	86	0.23	0	0.2	0.2	0.2	0.22	0.175	0.0866603		medial septal area	86	0.24	0.06	0.17	0.22	0.34	0.25	0.213333	0.0933095
	orbital ctx	87	6.15	4.78	4.75	5.43	5.25	3.88	5.04	0.764931		orbital ctx	87	3.35	5.78	3.57	3.79	2.9	3.48	3.81167	1.00871
	olivary complex	88	0.55	0.7	1.12	0.52	0.62	1.06	0.761667	0.262482		olivary complex	88	0.28	0.56	0.67	0	1.07	0.63	0.535	0.364788
	olivary area	89	0	0	0	0	0	0	0	0		olivary area	89	0	0	0	0	0	0	0	0
	optic tract	90	0.3	0.38	0.4	0.29	0.25	0.33	0.325	0.0568331		optic tract	90	0.39	0.27	0.34	0.26	0.2	0.32	0.296667	0.0671317
	paraventricular hypothalamic area	91	0.21	0.23	0.15	0.18	0.22	0.21	0.2	0.0296648		paraventricular hypothalamic area	91	0.2	0.22	0.2	0.16	0.17	0.19	0.19	0.0219089
	periaqueductal gray	92	3.82	4.2	3.82	3.62	3.83	3.65	3.82333	0.206559		periaqueductal gray	92	4.04	3.59	3.58	3.59	3.98	4.24	3.83667	0.2871
	parabrachial area	93	0.68	0.67	1.04	0.65	0.77	0.99	0.8	0.172279		parabrachial area	93	0.53	0.62	1.01	0.74	0.67	0.44	0.668333	0.197729
	parvicellular reticular area	94	1.19	2.2	1.31	1.16	1.25	1.66	1.46167	0.404248		parvicellular reticular area	94	1.43	1.5	1.38	1.43	1.67	1.66	1.51167	0.124807
	parafascicular thalamic area	95	0.11	0.12	0	0.09	0.45	0	0.128333	0.166303		parafascicular thalamic area	95	0.42	0.1	0	0.39	0	0.44	0.225	0.213705
	posterior hypothalamic area	96	0.35	0.13	0.25	0.35	0.37	0.24	0.281667	0.0926103		posterior hypothalamic area	96	0.34	0.33	0	0.3	0.25	0.26	0.246667	0.126122
	caudal piriform ctx	97	5.43	5.87	5.46	3.88	4.36	4.95	4.99167	0.750931		caudal piriform ctx	97	4.48	5.21	4.8	4.57	4.33	4.98	4.72833	0.330419
	rostral piriform ctx	98	7.18	4.92	6.1	6.86	6.49	6.47	6.33667	0.786045		rostral piriform ctx	98	5.63	6.79	5.44	5.22	6.38	6.12	5.93	0.602063
	pituitary	99	0.75	0.47	0.67	0.62	0.26	0.72	0.581667	0.18584		pituitary	99	0.49	0.43	1.23	0.78	1.28	0.6	0.801667	0.371129
	paramedian lobule	100	1.04	2.59	2.26	2.46	1.76	1.83	1.99	0.571804		paramedian lobule	100	2.63	2.57	1.47	2.19	1.82	1.14	1.97	0.600899
	pontine area	101	2.3	1.72	2	1.62	2.03	1.97	1.94	0.242074		pontine area	101	2.01	1.98	1.89	2.07	1.35	2.2	1.91667	0.296086
	pontine reticular nucleus caudal	102	3.79	4.49	5.77	3.61	3.78	5.5	4.49	0.940957		pontine reticular nucleus caudal	102	2.93	3.65	4.42	1.66	4.59	2.65	3.31667	1.12146
	pontine reticular nucleus oral	103	4.84	2.05	2.99	4.44	4.6	1.75	3.445	1.36354		pontine reticular nucleus oral	103	4.16	4.56	2.79	4.09	0.73	3.81	3.35667	1.41825
	posterior thalamic area	104	0.73	1.22	1.01	0.65	1.16	1	0.961667	0.228335		posterior thalamic area	104	1.03	0.7	1.01	0.99	1	1.17	0.983333	0.15384
	prepositus area	105	0.38	0.72	0.38	0.31	0.46	0.23	0.413333	0.168958		prepositus area	105	0.32	0.37	0.3	0.4	0.35	0.37	0.351667	0.0365605
	principal sensory nucleus trigeminal	106	2.6	2.08	2.54	2.53	2.43	2.4	2.43	0.186762		principal sensory nucleus trigeminal	106	2.19	2.54	2.21	1.93	1.78	2.25	2.15	0.265556
	prelimbic ctx	107	1.98	1.76	1.66	1.84	1.66	1.32	1.70333	0.223219		prelimbic ctx	107	1.09	1.87	1.16	0.9	1.32	1.38	1.28667	0.332966
	parietal ctx	108	0.27	0.95	0.82	0.42	0.62	0.77	0.641667	0.257326		parietal ctx	108	1.58	0.46	0.28	0.54	0.38	1.25	0.748333	0.533832
	pedunculopontine tegmental area	109	1.1	1.03	1.64	1.08	1.02	1.15	1.17	0.235117		pedunculopontine tegmental area	109	1.16	1.07	1.48	0.93	1.09	1.23	1.16	0.186118
	paraventricular thalamic area	110	0.34	0.3	0.54	0.35	0.48	0.25	0.376667	0.110755		paraventricular thalamic area	110	0.36	0.34	0.43	0.43	0.24	0.4	0.366667	0.0720185
	pyramidal tracts	111	0.79	1.06	0.87	0.84	0.91	0.9	0.895	0.091815		pyramidal tracts	111	1.02	0.99	0.74	0.81	0.92	0.97	0.908333	0.110529
	reuniens thalamic area	112	0.59	0.53	0.55	0.52	0.55	0.49	0.538333	0.0337145		reuniens thalamic area	112	0.49	0.54	0.53	0.46	0.5	0.5	0.503333	0.0287518
	retrosplenial caudal ctx	113	4.03	4.44	2.9	2.87	3.62	3.28	3.52333	0.629434		retrosplenial caudal ctx	113	3.09	3.66	2.74	2.93	2.96	3.78	3.19333	0.42472
	retrosplenial rostral ctx	114	3.43	3.59	3.4	4.04	3.71	3.13	3.55	0.310032		retrosplenial rostral ctx	114	2.25	4.14	2.92	2.15	3.15	2.33	2.82333	0.758305
	reticular thalamic area	115	2.08	2.25	1.81	1.81	1.92	1.85	1.95333	0.177163		reticular thalamic area	115	1.55	2.06	1.76	1.62	1.62	1.44	1.675	0.215569
	reticulotegmental nucleus	116	0.98	0.82	1.05	0.89	0.81	0.84	0.898333	0.0970395		reticulotegmental nucleus	116	0.77	0.94	0.97	0.62	0.47	0.72	0.748333	0.190307
	subiculum	117	6.15	4.79	4.54	5.61	6.56	4.04	5.28167	0.9828		subiculum	117	4.51	5.68	4.54	6.95	4.96	6.38	5.50333	1.0102
	primary somatosensory ctx	118	17.12	17.7	16.42	16.09	17.64	15.37	16.7233	0.924785		primary somatosensory ctx	118	14.7	16.34	15.31	15.45	14.59	16.86	15.5417	0.900165
	secondary somaotsensory ctx	119	4.93	3.77	4.66	4.35	4.84	4.46	4.50167	0.420258		secondary somaotsensory ctx	119	3.87	4.9	4.32	3.99	3.88	4.42	4.23	0.400699
	superior colliculus	120	8.08	6.29	4.81	5.55	5.95	4.57	5.875	1.26355		superior colliculus	120	3.62	6.18	5.13	4.74	3.81	5.4	4.81333	0.974508
	simple lobule cerebellum	121	2.92	1.28	2.99	3.51	2.68	3.48	2.81	0.817459		simple lobule cerebellum	121	2.96	3.59	2.78	2.37	2.02	2.84	2.76	0.535798
	stria medullaris	122	0.26	0.31	0.25	0.22	0.27	0.21	0.253333	0.0361478		stria medullaris	122	0.19	0.27	0.29	0.2	0.1	0.21	0.21	0.0672309
	substantia nigra	123	0.92	1.17	0.69	0.83	0.76	0.86	0.871667	0.166543		substantia nigra	123	0.51	1.03	0.67	0.49	1.38	1.07	0.858333	0.357459
	solitary tract area	124	0.55	1.56	0.67	0.67	0.62	0.6	0.778333	0.385612		solitary tract area	124	1.14	1.24	0.82	0.92	0.5	0.75	0.895	0.269203
	spinal trigeminal nuclear area	125	2.02	4.1	2.35	2.68	2.83	2.36	2.72333	0.731373		spinal trigeminal nuclear area	125	3.14	2.97	2.56	2.77	2.33	2.37	2.69	0.327475
	bed nucleus stria terminalis	126	1.04	1.25	0.82	0.55	0.38	0.87	0.818333	0.316949		bed nucleus stria terminalis	126	0.48	0.99	0.67	0.16	0.5	0.77	0.595	0.284165
	stria terminalis	127	0	0.27	0.11	0	0.19	0.1	0.111667	0.106097		stria terminalis	127	0.19	0	0.07	0.18	0.1	0.14	0.113333	0.0720185
	temporal ctx	128	1.27	1.17	0.65	1.62	1.85	1.6	1.36	0.427458		temporal ctx	128	0.92	1.45	0.88	1.33	0.98	1.42	1.16333	0.264172
	transverse fibers pons	129	0.19	0.04	0.1	0.08	0.04	0.17	0.103333	0.0640833		transverse fibers pons	129	0	0.06	0.09	0.07	0.11	0	0.055	0.0459347
	tenia tecta ctx	130	0.74	1.24	1.44	1.32	1.36	1.07	1.195	0.255949		tenia tecta ctx	130	1.21	1.27	1.25	1.2	1.07	1.36	1.22667	0.0956382
	olfactory tubercles	131	1.88	0.85	1.12	1.72	1.8	1.02	1.39833	0.451239		olfactory tubercles	131	1.66	1.03	1.19	1.53	0.85	2.18	1.40667	0.485002
	visual 1 ctx	133	12.78	10.48	11.92	10.46	10.42	10.5	11.0933	1.01103		visual 1 ctx	133	9.43	11.65	11.47	9.01	9.96	10.33	10.3083	1.07037
	vestibular area	134	2.14	2.72	1.54	1.64	2.44	1.75	2.03833	0.474654		vestibular area	134	1.23	2.16	1.06	1.23	2.08	1.75	1.585	0.47551
	ventral medial hypothalamic area	135	0.61	1.26	1.01	0.51	0.74	0.51	0.773333	0.303095		ventral medial hypothalamic area	135	0.6	0.54	0.48	0.53	0.36	0.56	0.511667	0.084004
	ventral pallidum	136	1.55	1.35	1.09	1.17	1.06	1.43	1.275	0.198368		ventral pallidum	136	0.83	1.5	1.22	0.6	1.12	1.47	1.12333	0.35534
	ventral thalamic area	137	4.24	5.08	4.23	3.94	4.67	3.49	4.275	0.554211		ventral thalamic area	137	4.41	3.98	3.86	4.14	3.42	4	3.96833	0.32805
	ventral tegmental area	138	0.19	0.59	0.28	0.25	0.4	0.26	0.328333	0.145522		ventral tegmental area	138	0.05	0.38	0.2	0	0.45	0.25	0.221667	0.177247
	decussation superior cerebellar peduncle	139	0.09	0.05	0.06	0.08	0.09	0.06	0.0716667	0.017224		decussation superior cerebellar peduncle	139	0.07	0.1	0.06	0.07	0.06	0.08	0.0733333	0.0150555
	zona incerta	140	0.6	0.81	0.88	0.43	0.58	0.83	0.688333	0.177698		zona incerta	140	0.63	0.58	0.75	0.46	0.36	0.56	0.556667	0.135154

## Sheet: Female Data
				Vehicle											Psilocybin
				Female											Female
	Region of Interest(ROI)	ROI-ID	map_20240326_161228_Psilo_Fc__F_M19_1_1_S15	map_20240326_173331_Psilo_Fc_F_M17_1_2_S4	map_20240327_111714_Psilo_Fc_F_M15_1_1_S9	map_20240327_121916_Psilo_Fc_F_M18_1_1_S13	map_20240327_133859_Psilo_Fc_F_M16_1_1_S5	AVE	SD		Region of Interest(ROI)	ROI-ID	map_20240328_120715_Psilo_Fc_F_M22_1_1_S3	map_20240328_123316_Psilo_Fc_F_M23_1_1_S4	map_20240328_130230_Psilo_Fc_F_M24_1_1_S5	map_20240328_140837_Psilo_Fc_F_M28_1_1_S5	map_20240328_143701_Psilo_Fc_F_M25_1_1_S3	map_20240328_150503_Psilo_Fc_F_M26_1_1_S5	Ave	SD
	10th cerebellar lobule	1	1.48	1.62	1.42	0.78	1.51	1.362	0.298154		10th cerebellar lobule	1	0.74	0.85	1.2	1.42	0.96	1.5	1.11167	0.230003
	2nd cerebellar lobule	2	1.61	1.57	1.82	3.34	1.52	1.972	0.691589		2nd cerebellar lobule	2	1.8	1.41	1.1	2.03	1.65	1.6	1.59833	0.305636
	3rd cerebellar lobule	3	1.63	1.36	1.78	2.13	1.58	1.696	0.25539		3rd cerebellar lobule	3	1.75	1.46	1.54	1.99	1.7	1.27	1.61833	0.642212
	4th cerebellar lobule	4	0.95	1.29	1.22	0.99	0.78	1.046	0.185968		4th cerebellar lobule	4	1.34	1.1	1.19	1.37	1.13	1.04	1.195	0.183032
	5th cerebellar lobule	5	3.46	3.12	2.61	3.27	2.51	2.994	0.371731		5th cerebellar lobule	5	3.78	3.03	2.65	5.82	3.45	3.06	3.63167	0.268847
	6th cerebellar lobule	6	5.2	4.55	5.5	2.18	5.31	4.548	1.22633		6th cerebellar lobule	6	5.01	4.56	2.81	3.74	4.24	5.24	4.26667	0.690744
	7th cerebellar lobule	7	2.61	1.52	1.64	0.82	1.52	1.622	0.572797		7th cerebellar lobule	7	0.47	0.96	1.46	1.63	0.96	1.52	1.16667	0.19817
	facial nucleus	8	0.3	0.34	0.85	0.83	0.69	0.602	0.237099		facial nucleus	8	0.21	0.24	0.27	0.39	0.33	0.31	0.291667	0.0208458
	8th cerebellar lobule	9	2.54	1.3	1.33	0.9	1.19	1.452	0.564815		8th cerebellar lobule	9	0.61	0.4	1.08	1.02	1.08	1.16	0.891667	0.0860963
	9th cerebellar lobule	10	2.02	1.23	1.23	0.11	0.85	1.088	0.620013		9th cerebellar lobule	10	1	0.84	1.04	0.68	1.02	1.21	0.965	0.683182
	anterior amygdaloid area	11	1.11	1.02	1.06	1.13	0.94	1.052	0.0679412		anterior amygdaloid area	11	1.18	0.91	0.99	0.96	1.02	1.1	1.02667	0.649765
	anterior commissure	12	0.62	0.81	0.86	0.44	0.6	0.666	0.152263		anterior commissure	12	0.43	0.56	0.44	0.86	0.64	0.72	0.608333	0.585524
	accumbens core	13	0.97	1.12	1.07	1.21	1.24	1.122	0.0974474		accumbens core	13	1.02	0.74	0.89	0.75	0.97	0.84	0.868333	0.00458392
	accumbens shell	14	0.87	1.39	1.46	1.02	1.44	1.236	0.24336		accumbens shell	14	1.03	0.71	0.85	1.19	1.15	1.22	1.025	0.17608
	anterior hypothalamic area	15	2.74	2.59	2.27	2.2	2.38	2.436	0.201256		anterior hypothalamic area	15	2.97	2.26	2.28	2.35	2.79	2.71	2.56	0.468377
	ambiguus area	16	0.58	0.48	0.29	0.36	0.41	0.424	0.0997196		ambiguus area	16	0.53	0.45	0.24	0.21	0.34	0.23	0.333333	0.255231
	anterior olfactory area	17	6.01	6.84	6.58	5.5	5.45	6.076	0.559593		anterior olfactory area	17	6.63	5.36	5.37	7.26	6.45	6.78	6.30833	0.604389
	anterior pretectal thalamic area	18	1.91	2.01	1.81	1.06	1.2	1.598	0.389841		anterior pretectal thalamic area	18	1.89	1.62	1.62	2.17	2.02	1.94	1.87667	0.201212
	anterior thalamic area	19	1.61	1.67	1.6	1.48	1.3	1.532	0.131362		anterior thalamic area	19	1.66	1.32	1.18	1.56	1.47	1.62	1.46833	0.551184
	auditory ctx	20	3.38	3.57	4.57	3.74	3.42	3.736	0.435826		auditory ctx	20	4.01	3.05	3.76	4.61	3.08	4.34	3.80833	0.841305
	basal amygdaloid area	21	3.14	3.63	3.41	3.05	3.02	3.25	0.234521		basal amygdaloid area	21	3.34	2.62	2.05	3.55	3.51	3.24	3.05167	0.508987
	CA1	22	7.12	7.82	7.42	6.3	6.85	7.102	0.514525		CA1	22	7.67	6.05	5.76	8.88	7.7	7.87	7.32167	0.715554
	CA3	23	3.02	3.18	3.99	3.14	2.83	3.232	0.398065		CA3	23	2.99	2.37	2.18	3.54	3.02	3.19	2.88167	0.262223
	corpus callosum	24	3.95	4.66	3.72	3.99	3.77	4.018	0.33701		corpus callosum	24	4.81	3.8	4.05	4.72	4.69	4.46	4.42167	0.125926
	central amygdaloid area	25	1.86	1.58	1.48	1.7	0.8	1.484	0.364725		central amygdaloid area	25	1.93	1.31	1.63	1.69	1.51	1.82	1.64833	0.415435
	cerebellar nuclear area	26	1.56	1.66	1.82	0.78	1.54	1.472	0.359911		cerebellar nuclear area	26	1.35	1.12	0.88	1.71	1.35	1.54	1.325	0.501807
	anterior cingulate area	27	1.87	3.1	2.94	3.32	3.04	2.854	0.507527		anterior cingulate area	27	3.14	2.56	2.14	3	3.06	2.94	2.80667	0.872707
	claustrum	28	0.74	0.74	0.62	0.45	0.39	0.588	0.145245		claustrum	28	0.69	0.67	0.52	0.78	0.68	0.61	0.658333	0.381423
	central medial thalamic area	29	0.8	0.89	0.5	0.75	0.51	0.69	0.157607		central medial thalamic area	29	0.9	0.67	0.73	0.83	0.88	0.81	0.803333	0.198141
	cortical amygdaloid area	30	4.11	4.23	3.73	3.18	3.46	3.742	0.392194		cortical amygdaloid area	30	4.01	3.11	3.33	3.44	3.93	3.96	3.63	0.662155
	cerebral peduncle	31	5.35	5.76	5.56	4.29	5.28	5.248	0.507677		cerebral peduncle	31	5.64	4.62	3.43	6.47	4.79	5.6	5.09167	0.773551
	caudate putamen	32	11.56	14.52	12.47	12.19	14.39	13.026	1.20414		caudate putamen	32	12.44	10.93	11.38	14.67	13.86	12.59	12.645	0.661724
	crus of ansiform lobule	33	10.35	9.85	9.59	6.83	9.66	9.256	1.24177		crus of ansiform lobule	33	8.93	7.86	7.4	10.89	10.25	10.25	9.26333	0.993327
	cuneate area	34	0.39	0.19	0.28	0.15	0.35	0.272	0.0913017		cuneate area	34	0.3	0.24	0.25	0.24	0.3	0.29	0.27	0.964191
	diagonal band of Broca	35	0.62	1.19	0.94	0.44	0.83	0.804	0.258658		diagonal band of Broca	35	0.9	0.8	0.86	1.15	0.67	1.1	0.913333	0.463464
	dentate gyrus	36	5.15	5.67	4.24	4.31	5.32	4.938	0.567147		dentate gyrus	36	4.88	4.41	4.73	5.76	5.87	5.13	5.13	0.612844
	dorsal hippocampal commissure	37	0.65	0.56	0.93	0.35	0.82	0.662	0.202326		dorsal hippocampal commissure	37	0.42	0.44	0.3	0.55	0.68	0.59	0.496667	0.167474
	dorsal medial hypothalamic area	38	0.41	0.25	0.53	0.31	0.33	0.366	0.0966644		dorsal medial hypothalamic area	38	0.45	0.14	0.04	0.45	0.2	0.4	0.28	0.368475
	dorsal raphe	39	0.4	0.49	0.45	0.58	0.56	0.496	0.0671118		dorsal raphe	39	0.67	0.52	0.51	0.45	0.68	0.42	0.541667	0.451925
	extended amydala	40	1.14	1.28	1.06	0.76	0.82	1.012	0.195387		extended amydala	40	1.29	1	1.07	0.64	1.08	1.2	1.04667	0.802135
	external capsule	41	2.84	3.05	2.87	2.96	2.38	2.82	0.231948		external capsule	41	2.99	2.45	2.46	3.13	2.92	2.95	2.81667	0.984542
	endopiriform area	42	1.06	1.48	1.08	1.17	0.93	1.144	0.184673		endopiriform area	42	1.48	1.11	1.34	1.33	1.62	1.16	1.34	0.13706
	entorhinal ctx	43	14.23	15.31	12.77	13.04	12.63	13.596	1.02609		entorhinal ctx	43	13.33	11.2	12.7	11.72	12.23	12.15	12.2217	0.0396384
	fornix	44	0.39	0.34	0.28	0.15	0.32	0.296	0.0811419		fornix	44	0.33	0.25	0.24	0.35	0.28	0.37	0.303333	0.871495
	fimbria hippocampus	45	2.02	1.2	1.81	1.45	1.3	1.556	0.310908		fimbria hippocampus	45	1.41	1	1.31	2.06	1.1	1.99	1.47833	0.75965
	flocculus cerebellum	46	3.1	3.46	4.8	3.18	3.52	3.612	0.61509		flocculus cerebellum	46	3.34	2.75	2.39	4.07	3.99	3.8	3.39	0.608435
	forceps minor corpus callosum	47	0.46	0.52	0.54	0.69	0.36	0.514	0.108		forceps minor corpus callosum	47	0.51	0.41	0.15	0.5	0.43	0.52	0.42	0.268474
	frontal association ctx	48	3.8	3.26	4.24	1.75	3.84	3.378	0.871651		frontal association ctx	48	2.52	2.38	3.4	3.99	3.31	3.83	3.23833	0.783921
	gigantocelllaris reticular area	49	4.51	3.84	5.19	4.62	4.81	4.594	0.442294		gigantocelllaris reticular area	49	3.13	3.53	3.58	5.52	4.52	4.51	4.13167	0.326337
	glomerular layer	50	3.42	5.92	4.13	6.04	3.86	4.674	1.09083		glomerular layer	50	5.39	4.58	4.6	6.02	5.51	5.78	5.31333	0.284819
	globus pallidus	51	2.69	2.74	2.88	2.13	2.9	2.668	0.280671		globus pallidus	51	2.46	2.13	1.9	2.52	2.15	2.8	2.32667	0.112565
	granular cell layer	52	2.8	4.24	3.91	4.27	2.7	3.584	0.693299		granular cell layer	52	3.86	3.39	3.46	5.17	4.28	4.63	4.13167	0.248094
	habenular area	53	0.34	0.38	0.26	0.4	0.25	0.326	0.0611882		habenular area	53	0.37	0.32	0.3	0.37	0.37	0.34	0.345	0.552472
	internal capsule	54	2.07	1.92	1.95	1.87	1.16	1.794	0.323765		internal capsule	54	2.08	1.5	1.46	1.42	1.66	2.03	1.69167	0.616341
	inferior colliculus	55	4.67	5.86	4.4	5.55	4.44	4.984	0.603874		inferior colliculus	55	5.99	3.36	5.52	2.98	5.05	4.08	4.49667	0.445859
	infralimbic ctx	56	0.44	0.45	0.67	0.5	0.65	0.542	0.0986712		infralimbic ctx	56	0.47	0.34	0.33	0.42	0.46	0.41	0.405	0.0268517
	insular caudal ctx	57	2.08	2.17	2.28	2.35	1.9	2.156	0.15781		insular caudal ctx	57	2.54	1.81	2.27	2.61	2.15	2.69	2.345	0.286047
	insular rostral ctx	58	4.93	5.65	4.86	4.73	4.42	4.918	0.40563		insular rostral ctx	58	5.59	4.59	4.26	5.01	5.15	4.95	4.925	0.980362
	interpeduncular area	59	0.33	0.56	0.43	0.51	0.6	0.486	0.0964572		interpeduncular area	59	0.5	0.44	0.53	0.37	0.58	0.22	0.44	0.544747
	intermediate reticular area	60	2.41	1.8	1.91	1.37	1.84	1.866	0.331337		intermediate reticular area	60	1.71	1.55	1.37	2.27	1.8	1.91	1.76833	0.645108
	lateral amygdaloid area	61	0.52	0.46	0.72	0.4	0.36	0.492	0.126238		lateral amygdaloid area	61	0.56	0.34	0.51	0.55	0.5	0.59	0.508333	0.819907
	locus ceruleus	62	0.21	0.2	0.26	0.15	0.03	0.17	0.0782304		locus ceruleus	62	0.18	0.17	0	0.21	0.14	0.2	0.15	0.6967
	lateral dorsal thalamic area	63	0.74	0.86	0.88	0.98	0.59	0.81	0.133866		lateral dorsal thalamic area	63	0.86	0.64	0.71	0.52	0.64	0.76	0.688333	0.163334
	lateral geniculate	64	0.78	0.8	0.83	0.55	0.26	0.644	0.216204		lateral geniculate	64	0.82	0.72	0.75	0.87	0.58	0.79	0.755	0.329256
	lateral caudal hypothalamic area	65	1.27	0.9	1.11	1.29	1.06	1.126	0.14375		lateral caudal hypothalamic area	65	1.23	0.57	0.38	1.34	0.96	1.28	0.96	0.411374
	lateral rostral hypothalamic area	66	2.83	2.86	3.05	2.27	2.44	2.69	0.288791		lateral rostral hypothalamic area	66	3.13	2.44	2.73	2.56	2.78	2.88	2.75333	0.718552
	lateral lemniscus	67	0.81	1.08	0.65	0.7	0.38	0.724	0.227385		lateral lemniscus	67	1.21	0.94	0.89	0.73	0.96	1.03	0.96	0.0918436
	lemniscal area	68	0.78	0.9	0.61	0.76	0.55	0.72	0.125379		lemniscal area	68	1.14	0.85	0.9	0.87	0.95	0.81	0.92	0.0298246
	lateral posterior thalamic area	69	0.82	0.88	0.92	0.58	0.51	0.742	0.165457		lateral posterior thalamic area	69	0.9	0.73	0.72	0.88	0.83	0.83	0.815	0.39649
	lateral paragigantocellular area	70	1.16	1.17	0.94	1.39	1.21	1.174	0.143471		lateral paragigantocellular area	70	1.21	1.03	0.69	1.54	1.23	0.85	1.09167	0.599132
	lateral preoptic area	71	0.39	0.4	0.46	0.57	0.52	0.468	0.0691086		lateral preoptic area	71	0.31	0.36	0.29	0.63	0.24	0.4	0.371667	0.200476
	lateral reticular area	72	0.97	0.9	0.57	0.11	0.42	0.594	0.316266		lateral reticular area	72	0.82	0.69	0.73	0.09	0.58	0.51	0.57	0.899434
	lateral septal area	73	1.1	1.67	0.93	1.52	1.88	1.42	0.354006		lateral septal area	73	1.72	1.52	1.96	1.64	1.97	1	1.635	0.368908
	primary motor ctx	74	4.38	5.8	4.87	5.32	4.33	4.94	0.561177		primary motor ctx	74	5.61	4.06	3.32	5.5	4.7	5.17	4.72667	0.664952
	secondary motor ctx	75	4.3	5.09	6.05	4.42	4.25	4.822	0.684263		secondary motor ctx	75	4.89	3.46	3.6	5.24	3.97	4.75	4.31833	0.296851
	medial dorsal thalamic area	76	0.71	0.79	0.53	0.58	0.53	0.628	0.104384		medial dorsal thalamic area	76	0.81	0.65	0.62	0.72	0.74	0.74	0.713333	0.164416
	medullary reticular dorsal area	77	0.98	0.6	0.38	0	0.73	0.538	0.331807		medullary reticular dorsal area	77	0.74	0.53	0.2	0	0.57	0.49	0.421667	0.562146
	medullary reticular ventral area	78	1.92	1.22	0.87	0	0.89	0.98	0.619968		medullary reticular ventral area	78	1.47	1.21	0.61	0.01	1.44	0.86	0.933333	0.904437
	medial amygdaloid area	79	2.12	2.12	1.62	1.34	0.9	1.62	0.468359		medial amygdaloid area	79	2.17	1.48	1.41	2.32	1.92	2.15	1.90833	0.317884
	medial geniculate	80	1.11	1.23	1.07	1.05	1.24	1.14	0.08		medial geniculate	80	1.1	0.86	0.8	1.66	1.17	1.29	1.14667	0.964506
	medial lemniscus	81	0.17	0.19	0.18	0.08	0.08	0.14	0.0493964		medial lemniscus	81	0.24	0.2	0.01	0.06	0.11	0.2	0.136667	0.944659
	medial mammillary area	82	0.67	0.74	0.15	0.46	0.6	0.524	0.208672		medial mammillary area	82	0.26	0.6	0.64	0.54	0.63	0.3	0.495	0.816926
	median raphe area	83	0.98	1.33	1.09	1.05	0.94	1.078	0.13644		median raphe area	83	1.33	1.17	1.1	1.09	1.41	1.17	1.21167	0.150092
	medial preoptic area	84	0.83	0.91	1.09	1.03	0.58	0.888	0.178706		medial preoptic area	84	0.62	0.65	0.42	1.59	0.67	0.85	0.8	0.673498
	mesencephalic reticular formation	85	5.06	5.68	4.61	5.45	5.67	5.294	0.409224		mesencephalic reticular formation	85	4.97	4.24	4.57	5.32	5.18	4.76	4.84	0.112858
	medial septal area	86	0.07	0.26	0.25	0.22	0.23	0.206	0.069455		medial septal area	86	0.24	0.12	0.27	0.16	0.23	0.17	0.198333	0.854312
	orbital ctx	87	4.4	4.93	4.64	3.93	4.19	4.418	0.346952		orbital ctx	87	4.15	3.22	3.28	4.45	3.63	4.54	3.87833	0.111288
	olivary complex	88	1.1	0.98	0.59	0	0.4	0.614	0.398377		olivary complex	88	0.87	0.77	1.07	1.22	0.9	1.14	0.995	0.0842204
	olivary area	89	0	0	0	0	0	0	0		olivary area	89	0	0	0	0	0	0	0	#DIV/0!
	optic tract	90	0.36	0.26	0.39	0.29	0.23	0.306	0.0601997		optic tract	90	0.42	0.24	0.22	0.33	0.27	0.38	0.31	0.931402
	paraventricular hypothalamic area	91	0.19	0.21	0.23	0.18	0.23	0.208	0.0203961		paraventricular hypothalamic area	91	0.21	0.12	0.15	0.2	0.18	0.18	0.173333	0.080551
	periaqueductal gray	92	3.95	4.82	4.09	3.16	3.97	3.998	0.527158		periaqueductal gray	92	4.2	3.12	3.5	4.09	3.96	4.14	3.835	0.608799
	parabrachial area	93	1.02	1.06	0.58	0.65	0.79	0.82	0.192354		parabrachial area	93	1.11	0.85	0.58	1.09	0.92	1.09	0.94	0.370031
	parvicellular reticular area	94	1.84	1.77	1.77	1.34	1.25	1.594	0.247111		parvicellular reticular area	94	1.51	1.28	1.46	2.2	1.65	1.84	1.65667	0.742013
	posterior hypothalamic area	96	0.26	0.13	0.34	0.2	0.06	0.198	0.0976524		posterior hypothalamic area	96	0.08	0.13	0.23	0.26	0.11	0.25	0.176667	0.715281
	caudal piriform ctx	97	5.38	6.16	5.32	4.87	4.49	5.244	0.560664		caudal piriform ctx	97	5.83	4.5	4.54	6.07	5.2	5.39	5.255	0.977923
	rostral piriform ctx	98	5.59	7.04	6.24	6.68	5.58	6.226	0.581502		rostral piriform ctx	98	6.34	5.31	5.91	6.34	6.31	6.39	6.1	0.707345
	pituitary	99	1.06	1.38	0.75	0.82	0.72	0.946	0.247677		pituitary	99	0.96	1.07	1.2	0.75	1.28	0.79	1.00833	0.683554
	paramedian lobule	100	2.96	2.89	2.95	1.38	2.74	2.584	0.607111		paramedian lobule	100	1.82	2.14	2.76	2.71	2.8	3.1	2.555	0.935475
	pontine area	101	1.25	2.12	2.13	2.09	1.9	1.898	0.334628		pontine area	101	2.18	1.73	1.43	2.25	1.87	1.99	1.90833	0.960663
	pontine reticular nucleus caudal	102	5.58	5.68	3.64	2.26	2.81	3.994	1.40655		pontine reticular nucleus caudal	102	5.48	3.49	3.91	5.89	4.47	5.6	4.80667	0.32258
	pontine reticular nucleus oral	103	1.77	3.1	4.35	4.38	3.74	3.468	0.969771		pontine reticular nucleus oral	103	3.14	2.5	2.34	1.92	2.98	2.82	2.61667	0.111772
	posterior thalamic area	104	1.02	1.07	1.07	1.02	0.81	0.998	0.096623		posterior thalamic area	104	1.12	0.88	0.9	1.06	1	1	0.993333	0.939859
	prepositus area	105	0.41	0.47	0.38	0.39	0.61	0.452	0.084947		prepositus area	105	0.33	0.22	0.36	0.43	0.44	0.42	0.366667	0.147597
	principal sensory nucleus trigeminal	106	1.96	2.48	2.54	2.39	2.38	2.35	0.203765		principal sensory nucleus trigeminal	106	2.48	1.76	1.37	2.7	2.32	2.44	2.17833	0.503231
	prelimbic ctx	107	1.57	1.63	1.78	1.18	1.28	1.488	0.223732		prelimbic ctx	107	1.46	1.11	0.88	1.47	1.4	1.62	1.32333	0.329553
	parietal ctx	108	0.77	0.73	1.42	0.2	0.34	0.692	0.425084		parietal ctx	108	0.82	0.43	0.45	0.83	0.82	0.65	0.666667	0.906543
	pedunculopontine tegmental area	109	1.34	1.49	1.34	1.08	0.52	1.154	0.343372		pedunculopontine tegmental area	109	1.64	1.41	1.23	1.31	1.42	1.4	1.40167	0.17223
	paraventricular thalamic area	110	0.49	0.52	0.5	0.39	0.28	0.436	0.0900222		paraventricular thalamic area	110	0.5	0.47	0.31	0.37	0.47	0.48	0.433333	0.961
	pyramidal tracts	111	1.12	0.88	1.22	0.87	0.86	0.99	0.150466		pyramidal tracts	111	0.84	0.72	0.78	1.01	0.92	0.9	0.861667	0.154479
	reuniens thalamic area	112	0.57	0.61	0.51	0.47	0.49	0.53	0.0521536		reuniens thalamic area	112	0.61	0.49	0.5	0.52	0.57	0.58	0.545	0.651769
	retrosplenial caudal ctx	113	2.95	3.25	4.14	3.67	3.46	3.494	0.401228		retrosplenial caudal ctx	113	2.97	2.72	2.69	3.82	3.19	3.27	3.11	0.177277
	retrosplenial rostral ctx	114	4.45	4.4	2.15	2.27	2.29	3.112	1.07325		retrosplenial rostral ctx	114	3.47	2.95	3.06	3.69	3.31	3.24	3.28667	0.734597
	reticular thalamic area	115	1.88	1.85	1.8	1.79	1.11	1.686	0.289869		reticular thalamic area	115	1.84	1.56	1.64	2.04	1.5	1.81	1.73167	0.781148
	reticulotegmental nucleus	116	1.01	1.06	0.87	0.65	0.37	0.792	0.254433		reticulotegmental nucleus	116	1.03	0.87	0.45	0.94	0.9	1.04	0.871667	0.61076
	subiculum	117	5.64	5.88	5.07	5.18	5.4	5.434	0.296486		subiculum	117	4.83	4.51	4.64	3.88	5.86	4.98	4.78333	0.074317
	primary somatosensory ctx	118	17.13	19.64	15.61	15.39	16.65	16.884	1.52092		primary somatosensory ctx	118	17.1	15.28	14.38	16.68	18.08	16.11	16.2717	0.517422
	secondary somaotsensory ctx	119	4.85	5.85	4.55	4.1	4.28	4.726	0.616526		secondary somaotsensory ctx	119	4.77	4.16	3.95	5.01	4.97	4.82	4.61333	0.750486
	superior colliculus	120	5.15	7.1	6.94	4.29	6.49	5.994	1.09363		superior colliculus	120	4.53	5.18	3.74	7.12	5.44	6.74	5.45833	0.500202
	simple lobule cerebellum	121	1.84	2.98	2.97	3.59	2.63	2.802	0.571993		simple lobule cerebellum	121	3.15	2.22	2.44	3.75	1.84	2.41	2.635	0.690138
	stria medullaris	122	0.29	0.29	0.26	0.21	0.2	0.25	0.0384708		stria medullaris	122	0.24	0.19	0.1	0.18	0.25	0.28	0.206667	0.232565
	substantia nigra	123	1.17	1.29	0.69	0.96	1.01	1.024	0.203922		substantia nigra	123	0.77	0.91	1.16	1.19	1.18	0.9	1.01833	0.964244
	solitary tract area	124	1.42	1.19	1.33	1.06	1.08	1.216	0.140086		solitary tract area	124	0.93	0.91	1.28	1.39	1.16	1.23	1.15	0.555445
	spinal trigeminal nuclear area	125	3.79	3.17	3.31	2.61	3.34	3.244	0.379241		spinal trigeminal nuclear area	125	2.71	2.56	2.37	3.39	2.67	3.05	2.79167	0.0904406
	bed nucleus stria terminalis	126	0.88	1.16	1.06	0.22	0.6	0.784	0.340212		bed nucleus stria terminalis	126	0.66	0.73	0.63	1.3	0.79	1.12	0.871667	0.667022
	stria terminalis	127	0.08	0.08	0.18	0.15	0.11	0.12	0.0394968		stria terminalis	127	0.08	0.08	0.1	0.11	0.05	0.09	0.085	0.116148
	temporal ctx	128	1.65	1.34	1.35	0.88	1.5	1.344	0.258194		temporal ctx	128	1.61	1.27	0.73	1.64	1.71	1.58	1.42333	0.707018
	transverse fibers pons	129	0.1	0.1	0	0.06	0.07	0.066	0.0366606		transverse fibers pons	129	0.11	0.08	0.09	0.18	0.09	0.1	0.108333	0.103473
	tenia tecta ctx	130	1.28	1.23	0.7	1.32	1.26	1.158	0.230859		tenia tecta ctx	130	1.44	0.99	1.24	0.89	1.48	0.74	1.13	0.874308
	olfactory tubercles	131	0.75	1.3	2.31	1.82	2.16	1.668	0.575409		olfactory tubercles	131	0.83	1.12	0.86	1.7	0.88	1.31	1.11667	0.101105
	visual 1 ctx	133	11.57	12.77	12.29	10.11	10.09	11.366	1.10203		visual 1 ctx	133	11.88	9.51	9.86	13.22	11.21	13.14	11.47	0.90751
	vestibular area	134	1.54	1.68	2.09	1.21	1.97	1.698	0.313394		vestibular area	134	1.13	0.89	1.55	2.34	1.29	1.59	1.465	0.405942
	ventral medial hypothalamic area	135	0.99	0.8	0.51	0.53	0.47	0.66	0.20199		ventral medial hypothalamic area	135	0.99	0.45	0.47	0.56	0.56	1.02	0.675	0.921762
	ventral pallidum	136	0.96	1.63	1.54	0.87	1.55	1.31	0.325269		ventral pallidum	136	0.85	1.26	0.73	2.28	1.18	1.44	1.29	0.946363
	ventral thalamic area	137	4.05	4.44	4.64	4.71	3.42	4.252	0.475117		ventral thalamic area	137	4.36	3.58	3.75	3.78	3.97	4.17	3.935	0.238856
	ventral tegmental area	138	0.44	0.35	0.42	0.07	0.29	0.314	0.133056		ventral tegmental area	138	0.25	0.24	0.34	0.47	0.35	0.34	0.331667	0.808679
	decussation superior cerebellar peduncle	139	0.05	0.06	0	0.07	0.09	0.054	0.0300666		decussation superior cerebellar peduncle	139	0.04	0.07	0.09	0.09	0.05	0.06	0.0666667	0.461394
	zona incerta	140	0.88	0.62	0.81	0.7	0.78	0.758	0.0899778		zona incerta	140	0.8	0.53	0.34	0.9	0.75	0.85	0.695	0.565563
