# Supplementary material for: Sex-dependent developmental changes in behavior, brain structure, functional connectivity, and sensory perception following exposure to psilocybin during adolescence
Source: Neuropsychopharmacology. 2026 Feb 18;51(7):1310–24. doi: 10.1038/s41386-026-02356-8 (PMC13212770; doi:10.1038/s41386-026-02356-8)
Supplement: Supplementary file 3 — FA Values [file 41386_2026_2356_MOESM3_ESM.xlsx]

## Sheet: FA_COMP_Psio_vs_Veh
Non-parametric Wilcoxon Test: Lower P value(0.05)indicates higher significance
FA_PSLO	DWI Parameter Mean Value
Region of Interest(ROI)	10th cerebellar lobule	2nd cerebellar lobule	3rd cerebellar lobule	4th cerebellar lobule	5th cerebellar lobule	6th cerebellar lobule	7th cerebellar lobule	facial nucleus	8th cerebellar lobule	9th cerebellar lobule	anterior amygdaloid area	anterior commissure	accumbens core	accumbens shell	anterior hypothalamic area	ambiguus area	anterior olfactory area	anterior pretectal thalamic area	anterior thalamic area	auditory ctx	basal amygdaloid area	CA1	CA3	corpus callosum	central amygdaloid area	cerebellar nuclear area	anterior cingulate area	claustrum	central medial thalamic area	cortical amygdaloid area	cerebral peduncle	caudate putamen	crus of ansiform lobule	cuneate area	diagonal band of Broca	dentate gyrus	dorsal hippocampal commissure	dorsal medial hypothalamic area	dorsal raphe	extended amydala	external capsule	endopiriform area	entorhinal ctx	fornix	fimbria hippocampus	flocculus cerebellum	forceps minor corpus callosum	frontal association ctx	gigantocelllaris reticular area
ROI-ID	1	2	3	4	5	6	7	8	9	10	11	12	13	14	15	16	17	18	19	20	21	22	23	24	25	26	27	28	29	30	31	32	33	34	35	36	37	38	39	40	41	42	43	44	45	46	47	48	49
20240307_142852_Psy_p1_F_M24_1_1_11_fa	0.62	0.67	0.65	0.64	0.55	0.48	0.42	0.47	0.43	0.47	0.38	0.44	0.41	0.45	0.55	0.66	0.39	0.39	0.44	0.39	0.43	0.36	0.36	0.5	0.4	0.46	0.47	0.34	0.53	0.43	0.47	0.39	0.41	0.53	0.52	0.47	0.52	0.6	0.57	0.42	0.42	0.44	0.41	0.38	0.49	0.46	0.46	0.49	0.56
20240307_153608_Psy_p2_F_M22_1_1_5_fa	0.38	0.4	0.36	0.4	0.39	0.43	0.39	0.51	0.36	0.36	0.39	0.33	0.38	0.37	0.46	0.7	0.36	0.29	0.35	0.33	0.54	0.4	0.37	0.3	0.48	0.4	0.25	0.42	0.44	0.43	0.38	0.42	0.35	0.32	0.39	0.4	0.39	0.48	0.42	0.29	0.44	0.39	0.47	0.23	0.3	0.4	0.4	0.33	0.38
20240307_164428_Psy_p2_F_M23_1_1_5_fa	0.34	0.33	0.32	0.37	0.32	0.37	0.37	0.31	0.4	0.42	0.45	0.34	0.36	0.4	0.42	0.44	0.34	0.34	0.44	0.46	0.44	0.4	0.4	0.32	0.46	0.41	0.3	0.29	0.41	0.55	0.4	0.34	0.42	0.46	0.41	0.33	0.33	0.43	0.33	0.33	0.37	0.36	0.46	0.38	0.47	0.44	0.24	0.24	0.28
20240308_101613_Psy_p2_F_M25_1_1_9_fa	0.3	0.38	0.38	0.31	0.35	0.35	0.35	0.41	0.37	0.38	0.32	0.42	0.37	0.4	0.42	0.37	0.35	0.34	0.38	0.49	0.45	0.45	0.41	0.32	0.41	0.32	0.25	0.39	0.43	0.37	0.35	0.39	0.35	0.39	0.45	0.39	0.37	0.3	0.41	0.39	0.39	0.39	0.47	0.29	0.35	0.37	0.34	0.27	0.35
20240308_111920_Psy_p2_F_M27_1_1_6_fa	0.32	0.39	0.37	0.4	0.36	0.36	0.34	0.32	0.3	0.37	0.34	0.36	0.35	0.34	0.41	0.31	0.35	0.36	0.36	0.41	0.42	0.43	0.42	0.33	0.39	0.29	0.28	0.39	0.43	0.47	0.36	0.4	0.32	0.33	0.38	0.44	0.37	0.43	0.4	0.31	0.41	0.44	0.47	0.24	0.32	0.34	0.34	0.25	0.3
20240308_122643_Psy_p2_F_M26_1_1_11_fa	0.35	0.4	0.35	0.37	0.38	0.41	0.36	0.46	0.33	0.44	0.45	0.34	0.42	0.39	0.49	0.49	0.39	0.36	0.35	0.44	0.44	0.49	0.52	0.42	0.43	0.44	0.46	0.49	0.36	0.47	0.37	0.42	0.44	0.66	0.41	0.48	0.52	0.43	0.5	0.41	0.4	0.37	0.47	0.31	0.42	0.35	0.37	0.35	0.36
20240308_134401_pSY_p2_F_M28_1_1_5_fa	0.43	0.41	0.44	0.43	0.48	0.52	0.57	0.6	0.57	0.51	0.49	0.37	0.3	0.3	0.38	0.52	0.34	0.4	0.41	0.56	0.56	0.48	0.46	0.39	0.55	0.44	0.39	0.42	0.44	0.45	0.44	0.39	0.54	0.54	0.47	0.43	0.32	0.31	0.37	0.56	0.37	0.38	0.51	0.54	0.49	0.49	0.36	0.34	0.51
20240308_145406_pSY_p2__M_M10_1_1_10_fa	0.33	0.39	0.26	0.29	0.27	0.26	0.38	0.37	0.34	0.38	0.45	0.36	0.31	0.34	0.44	0.36	0.27	0.29	0.3	0.33	0.47	0.3	0.32	0.24	0.44	0.29	0.26	0.25	0.35	0.42	0.38	0.32	0.36	0.36	0.42	0.33	0.22	0.41	0.38	0.28	0.28	0.33	0.36	0.35	0.31	0.37	0.19	0.27	0.35
20240312_104151_Psy_P2__M_M9_1_1_12_fa	0.39	0.27	0.32	0.36	0.34	0.44	0.5	0.29	0.53	0.34	0.36	0.31	0.35	0.41	0.37	0	0.31	0.27	0.41	0.32	0.33	0.34	0.35	0.4	0.43	0.43	0.31	0.32	0.35	0.42	0.43	0.32	0.44	0.43	0.38	0.27	0.37	0.33	0.3	0.44	0.36	0.31	0.34	0.37	0.51	0.32	0.38	0.26	0.3
20240312_115723_Psy_P2_M_M8_1_1_15_fa	0.27	0.32	0.27	0.32	0.26	0.27	0.3	0.46	0.33	0.33	0.42	0.42	0.33	0.37	0.36	0.44	0.32	0.28	0.31	0.31	0.51	0.36	0.35	0.27	0.36	0.36	0.26	0.3	0.32	0.42	0.36	0.33	0.33	0.28	0.42	0.37	0.26	0.3	0.3	0.37	0.28	0.33	0.39	0.34	0.36	0.39	0.25	0.24	0.27
20240312_131556_Psy_P2_M_M11_1_1_6_fa	0.29	0.27	0.28	0.29	0.3	0.29	0.34	0.45	0.36	0.32	0.39	0.34	0.31	0.34	0.54	0.38	0.39	0.28	0.4	0.39	0.52	0.39	0.38	0.26	0.45	0.35	0.22	0.47	0.39	0.44	0.35	0.38	0.36	0.31	0.36	0.36	0.29	0.5	0.37	0.32	0.34	0.41	0.45	0.25	0.36	0.35	0.32	0.4	0.3
20240312_142152_Psy_P2_M_M13_1_1_11_fa	0.37	0.4	0.36	0.3	0.32	0.31	0.36	0.36	0.33	0.39	0.38	0.37	0.39	0.44	0.37	0.36	0.32	0.34	0.41	0.37	0.51	0.41	0.38	0.34	0.4	0.35	0.32	0.4	0.43	0.42	0.32	0.37	0.37	0.49	0.45	0.34	0.28	0.34	0.4	0.43	0.37	0.34	0.4	0.42	0.39	0.35	0.33	0.29	0.32
20240312_153500_psy_p2_M_M12_1_1_10_fa	0.5	0.4	0.46	0.46	0.48	0.55	0.52	0.71	0.53	0.53	0.47	0.39	0.35	0.35	0.55	0.72	0.42	0.4	0.44	0.45	0.57	0.44	0.43	0.42	0.48	0.51	0.46	0.41	0.38	0.52	0.55	0.44	0.6	0.61	0.42	0.43	0.4	0.44	0.39	0.42	0.39	0.43	0.52	0.51	0.46	0.61	0.28	0.47	0.54
20240312_163619_psy_p2_M_M14_1_1_10_fa	0.43	0.38	0.35	0.37	0.41	0.55	0.58	0.43	0.51	0.5	0.43	0.36	0.33	0.3	0.45	0.58	0.33	0.36	0.44	0.38	0.46	0.36	0.33	0.38	0.42	0.44	0.38	0.38	0.43	0.51	0.4	0.39	0.47	0.42	0.36	0.38	0.26	0.44	0.39	0.36	0.36	0.38	0.38	0.44	0.4	0.48	0.21	0.32	0.44
Average	0.38	0.386429	0.369286	0.379286	0.372143	0.399286	0.412857	0.439286	0.406429	0.41	0.408571	0.367857	0.354286	0.371429	0.443571	0.452143	0.348571	0.335714	0.388571	0.402143	0.475	0.400714	0.391429	0.349286	0.435714	0.392143	0.329286	0.376429	0.406429	0.451429	0.397143	0.378571	0.411429	0.437857	0.417143	0.387143	0.35	0.41	0.395	0.380714	0.37	0.378571	0.435714	0.360714	0.402143	0.408571	0.319286	0.322857	0.375714
StdDev	0.0929847	0.0946741	0.0991087	0.0916065	0.0841408	0.100036	0.0911827	0.114788	0.0909444	0.0695037	0.0506659	0.0376581	0.0369437	0.0463859	0.0670943	0.186596	0.039391	0.0461959	0.0480156	0.0719165	0.0646589	0.0541315	0.0540452	0.0726916	0.0473472	0.0667001	0.0868654	0.0686807	0.0531481	0.0481755	0.0595404	0.0382013	0.081699	0.116565	0.0444502	0.0592814	0.0902986	0.0866469	0.0714412	0.074572	0.0464096	0.0418527	0.055569	0.094906	0.0720233	0.079504	0.0767077	0.08147	0.0981925
Median	0.36	0.39	0.355	0.37	0.355	0.39	0.375	0.44	0.365	0.385	0.405	0.36	0.35	0.37	0.43	0.44	0.345	0.34	0.405	0.39	0.465	0.4	0.38	0.335	0.43	0.405	0.305	0.39	0.42	0.435	0.38	0.39	0.39	0.425	0.415	0.385	0.35	0.43	0.39	0.38	0.37	0.38	0.455	0.36	0.395	0.38	0.335	0.305	0.35
Min	0.27	0.27	0.26	0.29	0.26	0.26	0.3	0.29	0.3	0.32	0.32	0.31	0.3	0.3	0.36	0	0.27	0.27	0.3	0.31	0.33	0.3	0.32	0.24	0.36	0.29	0.22	0.25	0.32	0.37	0.32	0.32	0.32	0.28	0.36	0.27	0.22	0.3	0.3	0.28	0.28	0.31	0.34	0.23	0.3	0.32	0.19	0.24	0.27
Max	0.62	0.67	0.65	0.64	0.55	0.55	0.58	0.71	0.57	0.53	0.49	0.44	0.42	0.45	0.55	0.72	0.42	0.4	0.44	0.56	0.57	0.49	0.52	0.5	0.55	0.51	0.47	0.49	0.53	0.55	0.55	0.44	0.6	0.66	0.52	0.48	0.52	0.6	0.57	0.56	0.44	0.44	0.52	0.54	0.51	0.61	0.46	0.49	0.56
FA_VEH	DWI Parameter Mean Value
Region of Interest(ROI)	10th cerebellar lobule	2nd cerebellar lobule	3rd cerebellar lobule	4th cerebellar lobule	5th cerebellar lobule	6th cerebellar lobule	7th cerebellar lobule	facial nucleus	8th cerebellar lobule	9th cerebellar lobule	anterior amygdaloid area	anterior commissure	accumbens core	accumbens shell	anterior hypothalamic area	ambiguus area	anterior olfactory area	anterior pretectal thalamic area	anterior thalamic area	auditory ctx	basal amygdaloid area	CA1	CA3	corpus callosum	central amygdaloid area	cerebellar nuclear area	anterior cingulate area	claustrum	central medial thalamic area	cortical amygdaloid area	cerebral peduncle	caudate putamen	crus of ansiform lobule	cuneate area	diagonal band of Broca	dentate gyrus	dorsal hippocampal commissure	dorsal medial hypothalamic area	dorsal raphe	extended amydala	external capsule	endopiriform area	entorhinal ctx	fornix	fimbria hippocampus	flocculus cerebellum	forceps minor corpus callosum	frontal association ctx	gigantocelllaris reticular area
ROI-ID	1	2	3	4	5	6	7	8	9	10	11	12	13	14	15	16	17	18	19	20	21	22	23	24	25	26	27	28	29	30	31	32	33	34	35	36	37	38	39	40	41	42	43	44	45	46	47	48	49
20240304_110739_psy_p1_M_M6_1_1_16_fa	0.34	0.34	0.27	0.31	0.29	0.27	0.32	0.33	0.35	0.43	0.34	0.33	0.29	0.29	0.39	0.39	0.27	0.29	0.35	0.31	0.43	0.32	0.32	0.27	0.38	0.35	0.26	0.31	0.38	0.38	0.34	0.33	0.33	0.47	0.37	0.34	0.26	0.39	0.33	0.28	0.25	0.31	0.34	0.45	0.37	0.41	0.29	0.27	0.32
20240304_125139_psy_p1_M_M7_1_1_19_fa	0.4	0.41	0.4	0.34	0.4	0.42	0.33	0.28	0.4	0.43	0.26	0.34	0.39	0.4	0.45	0	0.33	0.31	0.35	0.43	0.38	0.43	0.43	0.3	0.35	0.41	0.27	0.41	0.48	0.47	0.38	0.36	0.4	0.48	0.4	0.43	0.41	0.34	0.33	0.33	0.4	0.33	0.43	0.29	0.31	0.37	0.28	0.29	0.31
20240304_142942_psy_p1_M_M5_1_1_13_fa	0.33	0.28	0.25	0.46	0.32	0.35	0.36	0.32	0.36	0.35	0.45	0.38	0.31	0.33	0.41	0.34	0.49	0.26	0.35	0.54	0.31	0.36	0.38	0.32	0.38	0.37	0.42	0.39	0.35	0.34	0.41	0.39	0.51	0.34	0.37	0.36	0.37	0.33	0.22	0.32	0.48	0.28	0.45	0.38	0.35	0.38	0.29	0.46	0.37
20240304_155628_psy_p1_M_M4_1_1_9_fa	0.31	0.28	0.25	0.29	0.3	0.29	0.33	0.3	0.29	0.3	0.37	0.3	0.28	0.32	0.36	0.35	0.29	0.24	0.36	0.51	0.34	0.39	0.32	0.35	0.3	0.32	0.29	0.3	0.32	0.47	0.31	0.34	0.45	0.35	0.29	0.3	0.46	0.48	0.28	0.23	0.4	0.31	0.51	0.23	0.34	0.43	0.31	0.36	0.34
20240305_101214_psy_p1_M_M3_1_1_8_fa	0.32	0.38	0.41	0.34	0.35	0.36	0.35	0.57	0.35	0.35	0.39	0.33	0.33	0.37	0.35	0.42	0.34	0.3	0.33	0.54	0.54	0.45	0.45	0.32	0.46	0.36	0.24	0.36	0.36	0.47	0.37	0.34	0.4	0.45	0.44	0.43	0.38	0.31	0.41	0.43	0.34	0.35	0.48	0.2	0.37	0.36	0.35	0.29	0.33
20240305_112327_psy_p1_M_M1_1_1_16_fa	0.32	0.25	0.28	0.36	0.29	0.33	0.33	0.39	0.34	0.42	0.36	0.32	0.29	0.28	0.34	0.66	0.29	0.3	0.3	0.47	0.42	0.36	0.34	0.34	0.35	0.29	0.24	0.25	0.39	0.45	0.33	0.31	0.41	0.41	0.3	0.35	0.34	0.4	0.25	0.23	0.29	0.33	0.39	0.32	0.41	0.49	0.23	0.3	0.43
20240305_125434_psy_p1_M_M2_1_1_10_fa	0.31	0.28	0.3	0.32	0.31	0.34	0.3	0.46	0.29	0.31	0.39	0.34	0.33	0.32	0.38	0.36	0.35	0.32	0.36	0.63	0.4	0.43	0.34	0.38	0.33	0.29	0.39	0.4	0.34	0.41	0.27	0.4	0.32	0.33	0.37	0.35	0.37	0.46	0.32	0.29	0.44	0.41	0.53	0.56	0.46	0.47	0.26	0.37	0.31
20240305_141713_psy_P1_F_M19_1_1_10_fa	0.26	0.25	0.32	0.28	0.27	0.26	0.26	0.42	0.25	0.27	0.41	0.32	0.37	0.34	0.35	0.4	0.32	0.3	0.32	0.49	0.48	0.4	0.42	0.33	0.44	0.22	0.32	0.35	0.34	0.44	0.26	0.36	0.33	0.24	0.37	0.42	0.26	0.38	0.35	0.33	0.28	0.35	0.44	0.29	0.46	0.33	0.27	0.26	0.23
20240305_152429_psy_P1_F_M20_1_1_12_fa	0.28	0.27	0.28	0.28	0.26	0.3	0.27	0.68	0.27	0.25	0.39	0.25	0.26	0.25	0.32	0.39	0.32	0.27	0.36	0.61	0.44	0.44	0.42	0.37	0.38	0.3	0.25	0.52	0.38	0.43	0.35	0.4	0.44	0.3	0.27	0.38	0.61	0.31	0.26	0.34	0.55	0.41	0.52	0.21	0.35	0.52	0.28	0.35	0.36
20240305_165136_psy_P1_F_M15_1_1_5_fa	0.37	0.29	0.27	0.31	0.28	0.41	0.39	0.44	0.36	0.39	0.38	0.35	0.34	0.36	0.43	0.69	0.34	0.28	0.38	0.58	0.48	0.34	0.32	0.35	0.41	0.3	0.28	0.25	0.29	0.47	0.32	0.35	0.34	0.31	0.37	0.3	0.29	0.55	0.28	0.3	0.36	0.37	0.41	0.36	0.31	0.45	0.27	0.29	0.38
20240307_103456_Psy_p1_F_M16_1_1_10_fa	0.35	0.45	0.47	0.51	0.48	0.45	0.4	0.41	0.42	0.39	0.37	0.3	0.3	0.32	0.28	0.51	0.34	0.41	0.26	0.61	0.3	0.54	0.58	0.42	0.28	0.41	0.39	0.33	0.32	0.3	0.47	0.37	0.53	0.42	0.34	0.54	0.59	0.25	0.26	0.35	0.44	0.31	0.53	0.31	0.35	0.41	0.33	0.48	0.47
20240307_120139_Psy_p1_F_M17_1_1_8_fa	0.3	0.24	0.26	0.32	0.28	0.3	0.24	0.37	0.24	0.27	0.38	0.34	0.34	0.36	0.31	0.54	0.3	0.3	0.33	0.52	0.41	0.4	0.4	0.35	0.36	0.28	0.34	0.32	0.32	0.44	0.3	0.34	0.46	0.32	0.33	0.38	0.4	0.33	0.24	0.31	0.39	0.3	0.46	0.39	0.42	0.4	0.29	0.28	0.28
20240307_131725_Psy_p1_F_M18_1_1_11_fa	0.28	0.31	0.34	0.34	0.32	0.28	0.31	0.33	0.33	0.33	0.39	0.31	0.33	0.34	0.43	0	0.34	0.4	0.36	0.42	0.48	0.38	0.35	0.31	0.44	0.38	0.29	0.49	0.34	0.44	0.37	0.44	0.41	0.41	0.34	0.34	0.36	0.43	0.4	0.33	0.36	0.41	0.45	0.42	0.33	0.47	0.28	0.35	0.25
Average	0.320769	0.31	0.315385	0.343077	0.319231	0.335385	0.322308	0.407692	0.326923	0.345385	0.375385	0.323846	0.32	0.329231	0.369231	0.388462	0.332308	0.306154	0.339231	0.512308	0.416154	0.403077	0.39	0.339231	0.373846	0.329231	0.306154	0.36	0.354615	0.423846	0.344615	0.363846	0.41	0.371538	0.350769	0.378462	0.392308	0.381539	0.302308	0.313077	0.383077	0.343846	0.456923	0.339231	0.371538	0.422308	0.286923	0.334615	0.336923
StdDev	0.0383974	0.0659545	0.070192	0.0682379	0.0608908	0.0607749	0.0474612	0.113222	0.0554353	0.0631949	0.0433235	0.0309673	0.0365148	0.040096	0.0513909	0.206149	0.0534094	0.0489112	0.0317442	0.0901992	0.0710092	0.057065	0.0733712	0.0381797	0.0540892	0.0561934	0.0611744	0.0818535	0.0471903	0.053625	0.0572444	0.035482	0.0679461	0.0735806	0.0462712	0.0647876	0.108716	0.0824466	0.0600214	0.0518627	0.0838038	0.0444482	0.0573563	0.102588	0.050965	0.0557007	0.0303822	0.070192	0.0670055
Median	0.32	0.28	0.28	0.32	0.3	0.33	0.33	0.39	0.34	0.35	0.38	0.33	0.33	0.33	0.36	0.39	0.33	0.3	0.35	0.52	0.42	0.4	0.38	0.34	0.38	0.32	0.29	0.35	0.34	0.44	0.34	0.36	0.41	0.35	0.37	0.36	0.37	0.38	0.28	0.32	0.39	0.33	0.45	0.32	0.35	0.41	0.28	0.3	0.33
Min	0.26	0.24	0.25	0.28	0.26	0.26	0.24	0.28	0.24	0.25	0.26	0.25	0.26	0.25	0.28	0	0.27	0.24	0.26	0.31	0.3	0.32	0.32	0.27	0.28	0.22	0.24	0.25	0.29	0.3	0.26	0.31	0.32	0.24	0.27	0.3	0.26	0.25	0.22	0.23	0.25	0.28	0.34	0.2	0.31	0.33	0.23	0.26	0.23
Max	0.4	0.45	0.47	0.51	0.48	0.45	0.4	0.68	0.42	0.43	0.45	0.38	0.39	0.4	0.45	0.69	0.49	0.41	0.38	0.63	0.54	0.54	0.58	0.42	0.46	0.41	0.42	0.52	0.48	0.47	0.47	0.44	0.53	0.48	0.44	0.54	0.61	0.55	0.41	0.43	0.55	0.41	0.53	0.56	0.46	0.52	0.35	0.48	0.47
Wilcoxon p Value	0.0548196	0.0266632	0.0841855	0.17265	0.0576535	0.0890382	0.00382056	0.343426	0.0301814	0.0412293	0.123004	0.00335556	0.0264768	0.0218677	0.00650443	0.422536	0.129182	0.179976	0.0109089	0.00356556	0.03445	0.922234	0.678834	0.826542	0.0069467	0.025041	0.592527	0.480725	0.00905078	0.55672	0.0252423	0.353575	0.980595	0.145145	0.0012954	0.510979	0.283274	0.421753	0.00278288	0.0252199	0.714603	0.0481669	0.407896	0.576168	0.242582	0.307292	0.173112	0.380949	0.496248
effect size: Omega sq	0.103935	0.151582	0.0765758	0.0331596	0.100676	0.0730694	0.286905	0.00394369	0.143262	0.122546	0.0532123	0.296204	0.152054	0.164986	0.249073	0.0137342	0.0502599	0.0307672	0.212813	0.291851	0.134437	0.0380955	0.0318757	0.0366172	0.244431	0.155813	0.0274572	0.019352	0.225845	0.0251892	0.155273	0.0053689	0.0384388	0.0433109	0.36517	0.0218577	0.00582973	0.0136505	0.30966	0.155333	0.033325	0.112347	0.0121306	0.0264557	0.0140872	0.00162864	0.0330054	0.00894717	0.0206699
[truncated: 91 more columns]

## Sheet: Table
		These areas are ranked in order of their significance. Reported is the mean and standard deviation (SD) for vehicle and PSI conditions together with probability values and the omega square (ω Sq) for effect size. The critical value was set at p < 0.05 An FDR for multi-comparisons gave a significant level of p = 0.069.
		Fractional Anisotropy Adolescent Psilocybin
				Psilocybin			Vehicle
		Brain Area	ROI-ID	Ave	SD		Ave	SD	P val	Ω Sq
		olfactory tubercles	131	0.437143	0.0414039	>	0.383077	0.0366025	0.000770213	0.403352
		diagonal band of Broca	35	0.417143	0.0444502	>	0.350769	0.0462712	0.0012954	0.36517
		medial amygdaloid area	79	0.462857	0.0520988	>	0.386154	0.0526843	0.00133151	0.36316
		mesencephalic reticular formation	85	0.395	0.056806	>	0.330769	0.0417256	0.00236694	0.321343
		dorsal raphe	39	0.395	0.0714412	>	0.302308	0.0600214	0.00278288	0.30966
		anterior commissure	12	0.367857	0.0376581	>	0.323846	0.0309673	0.00335556	0.296204
		auditory ctx	20	0.402143	0.0719165	>	0.512308	0.0901992	0.00356556	0.291851
		lateral rostral hypothalamic area	66	0.42	0.053205	>	0.357692	0.0402397	0.00377224	0.287816
		7th cerebellar lobule	7	0.412857	0.0911827	>	0.322308	0.0474612	0.00382056	0.286905
		ventral pallidum	136	0.404286	0.0408965	>	0.35	0.0496656	0.00514279	0.265713
		anterior hypothalamic area	15	0.443571	0.0670943	>	0.369231	0.0513909	0.00650443	0.249073
		central amygdaloid area	25	0.435714	0.0473472	>	0.373846	0.0540892	0.0069467	0.244431
		lateral caudal hypothalamic area	65	0.459286	0.066733	>	0.395385	0.0373308	0.00741662	0.23982
		lateral preoptic area	71	0.39	0.0674822	>	0.316923	0.0552848	0.00743485	0.239647
		periaqueductal gray	92	0.358571	0.0588162	>	0.303077	0.0366025	0.00754623	0.238601
		reuniens thalamic area	112	0.429286	0.0691113	>	0.354615	0.0596679	0.00786788	0.235666
		central medial thalamic area	29	0.406429	0.0531481	>	0.354615	0.0471903	0.00905078	0.225845
		ventral tegmental area	138	0.407143	0.0600549	>	0.344615	0.0457558	0.00914693	0.225105
		medial preoptic area	84	0.400714	0.0538465	>	0.347692	0.0462158	0.0103913	0.216198
		optic tract	90	0.440714	0.0727973	>	0.358461	0.0621619	0.0106534	0.214463
		anterior thalamic area	19	0.388571	0.0480156	>	0.339231	0.0317442	0.0109089	0.212813
		ventral thalamic area	137	0.397143	0.036675	>	0.363846	0.0243374	0.0161348	0.185749
		reticular thalamic area	115	0.4	0.0431455	>	0.353846	0.0440716	0.016754	0.183164
		pedunculopontine tegmental area	109	0.370714	0.0684402	>	0.316923	0.0508895	0.0181853	0.17755
		parabrachial area	93	0.369286	0.0681022	>	0.314615	0.0806862	0.0195079	0.172756
		superior cerebellar peduncle	139	0.384286	0.180415	>	0.312308	0.114685	0.0207548	0.168536
		paramedian lobule	100	0.423571	0.0786039	>	0.357692	0.0661002	0.0217456	0.165366
		tenia tecta ctx	130	0.349286	0.0493752	>	0.31	0.0353553	0.0217863	0.165239
		accumbens shell	14	0.371429	0.0463859	>	0.329231	0.040096	0.0218677	0.164986
		substantia nigra	123	0.422857	0.0718362	>	0.358461	0.0628286	0.0237834	0.159295
		parafascicular thalamic area	95	0.375714	0.076933	>	0.303846	0.09777	0.0249294	0.156114
		cerebellar nuclear area	26	0.392143	0.0667001	>	0.329231	0.0561934	0.025041	0.155813
		extended amydala	40	0.380714	0.074572	>	0.313077	0.0518627	0.0252199	0.155333
		cerebral peduncle	31	0.397143	0.0595404	>	0.344615	0.0572444	0.0252423	0.155273
		lateral lemniscus	67	0.443571	0.106454	>	0.356154	0.096483	0.0253993	0.154855
		accumbens core	13	0.354286	0.0369437	>	0.32	0.0365148	0.0264768	0.152054
		2nd cerebellar lobule	2	0.386429	0.0946741	>	0.31	0.0659545	0.0266632	0.151582
		8th cerebellar lobule	9	0.406429	0.0909444	>	0.326923	0.0554353	0.0301814	0.143262
		globus pallidus	51	0.375	0.0407148	>	0.337692	0.0508517	0.0334596	0.136378
		basal amygdaloid area	21	0.475	0.0646589	>	0.416154	0.0710092	0.03445	0.134437
		parvicellular reticular area	94	0.425	0.0941153	>	0.357692	0.0678422	0.036548	0.130511
		median raphe area	83	0.386429	0.0709937	>	0.327692	0.0608487	0.0387546	0.126631
		principal sensory nucleus trigeminal	106	0.411429	0.0710208	>	0.350769	0.0757696	0.0405786	0.123595
		vestibular area	134	0.382143	0.0606603	>	0.328462	0.0491335	0.0409191	0.123044
		spinal trigeminal nuclear area	125	0.449286	0.0823187	>	0.391539	0.0563983	0.0410121	0.122894
		9th cerebellar lobule	10	0.41	0.0695037	>	0.345385	0.0631949	0.0412293	0.122546
		endopiriform area	42	0.378571	0.0418527	>	0.343846	0.0444482	0.0481669	0.112347
		temporal ctx	128	0.430714	0.0931883	>	0.502308	0.0770448	0.049101	0.111094
		internal capsule	54	0.398571	0.0434754	>	0.361538	0.0494716	1	0.108443
		lateral dorsal thalamic area	63	0.422143	0.0619154	>	0.375385	0.0471903	1	0.108307
		prepositus area	105	0.372143	0.109276	>	0.296923	0.0780368	1	0.108261
		bed nucleus stria terminalis	126	0.347857	0.0394537		0.316923	0.0590741	1	0.104552
		ventral medial hypothalamic area	135	0.463571	0.096684		0.405385	0.0623986	1	0.104199
		10th cerebellar lobule	1	0.38	0.0929847		0.320769	0.0383974	1	0.103935
		5th cerebellar lobule	5	0.372143	0.0841408		0.319231	0.0608908	1	0.100676
		3rd cerebellar lobule	3	0.369286	0.0991087		0.315385	0.070192	1	0.0765758
		6th cerebellar lobule	6	0.399286	0.100036		0.335385	0.0607749	1	0.0730694
		zona incerta	140	0.398571	0.070149		0.356923	0.0508895	1	0.0672163
		posterior hypothalamic area	96	0.408571	0.0670083		0.364615	0.0637201	1	0.0579149
		visual 1 ctx	133	0.395	0.0987421		0.441539	0.0710453	1	0.0547894
		anterior amygdaloid area	11	0.408571	0.0506659		0.375385	0.0433235	1	0.0532123
		anterior olfactory area	17	0.348571	0.039391		0.332308	0.0534094	1	0.0502599
		inferior colliculus	55	0.354286	0.0761289		0.320769	0.0494067	1	0.0466952
		interpeduncular area	59	0.391429	0.0828211		0.336923	0.0868317	1	0.0462242
		secondary somaotsensory ctx	119	0.366429	0.0515315		0.430769	0.111689	1	0.0437902
		solitary tract area	124	0.389286	0.0814734		0.336923	0.061831	1	0.0435877
		cuneate area	34	0.437857	0.116565		0.371538	0.0735806	1	0.0433109
		lemniscal area	68	0.385	0.0872441		0.336923	0.0629	1	0.0409895
		pituitary	99	0.479286	0.114654		0.410769	0.121275	1	0.0406239
		4th cerebellar lobule	4	0.379286	0.0916065		0.343077	0.0682379	1	0.0331596
		forceps minor corpus callosum	47	0.319286	0.0767077		0.286923	0.0303822	1	0.0330054
		anterior pretectal thalamic area	18	0.335714	0.0461959		0.306154	0.0489112	1	0.0307672
		glomerular layer	50	0.375714	0.0597062		0.35	0.063901	1	0.0282663
		primary somatosensory ctx	118	0.358571	0.0629844		0.405385	0.0903341	1	0.0279177
		locus ceruleus	62	0.38	0.11266		0.329231	0.10452	1	0.0278158
		stria medullaris	122	0.39	0.0733799		0.353077	0.0777158	1	0.0256533
		transverse fibers pons	129	0.422857	0.0835214		0.376923	0.140558	1	0.0206581
		ventricle	132	0.38	0.0489898		0.350769	0.0272218	1	0.0185849
		medullary reticular dorsal area	77	0.427857	0.166695		0.396923	0.0834051	1	0.01622
		fimbria hippocampus	45	0.402143	0.0720233		0.371538	0.050965	1	0.0140872
		rostral piriform ctx	98	0.386429	0.0391461		0.368461	0.0474071	1	0.00998534
		pontine reticular nucleus caudal	102	0.370714	0.0803324		0.339231	0.0603409	1	0.00762745
		dorsal hippocampal commissure	37	0.35	0.0902986		0.392308	0.108716	1	0.00582973
		lateral paragigantocellular area	70	0.481429	0.162474		0.356154	0.186839	1	0.00546341
		parietal ctx	108	0.365	0.130074		0.406154	0.118851	1	0.00349917
		medial septal area	86	0.363571	0.0813924		0.330769	0.0836124	1	0.00165326
		flocculus cerebellum	46	0.408571	0.079504		0.422308	0.0557007	1	0.00162864
		intermediate reticular area	60	0.408571	0.10611		0.360769	0.0681251	1	0.000237006
		pontine reticular nucleus oral	103	0.392143	0.0679568		0.376154	0.0980254	1	0.00208146
		pyramidal tracts	111	0.436429	0.129473		0.376923	0.100198	1	0.00392253
		facial nucleus	8	0.439286	0.114788		0.407692	0.113222	1	0.00394369
		caudate putamen	32	0.378571	0.0382013		0.363846	0.035482	1	0.0053689
		insular caudal ctx	57	0.403571	0.0720691		0.439231	0.0997047	1	0.00556231
		frontal association ctx	48	0.322857	0.08147		0.334615	0.070192	1	0.00894717
		infralimbic ctx	56	0.307857	0.0743359		0.279231	0.0411221	1	0.00899247
		reticulotegmental nucleus	116	0.322857	0.0698822		0.301538	0.0809162	1	0.00903764
		lateral amygdaloid area	61	0.46	0.0967948		0.419231	0.077078	1	0.0106428
		olivary complex	88	0.425714	0.096613		0.393077	0.0978421	1	0.0106854
		entorhinal ctx	43	0.435714	0.055569		0.456923	0.0573563	1	0.0121306
		dorsal medial hypothalamic area	38	0.41	0.0866469		0.381539	0.0824466	1	0.0136505
		lateral posterior thalamic area	69	0.359286	0.0749835		0.347692	0.095669	1	0.013719
		pontine area	101	0.422857	0.0753891		0.4	0.11083	1	0.013719
		ambiguus area	16	0.452143	0.186596		0.388462	0.206149	1	0.0137342
		insular rostral ctx	58	0.347143	0.0270124		0.383846	0.0893064	1	0.0149374
		medial geniculate	80	0.349286	0.059286		0.330769	0.0579456	1	0.01519
		posterior thalamic area	104	0.349286	0.054415		0.340769	0.0517142	1	0.0165692
		medial mammillary area	82	0.419286	0.103661		0.409231	0.0939381	1	0.018004
		primary motor ctx	74	0.320714	0.0722671		0.342308	0.0756256	1	0.0180479
		claustrum	28	0.376429	0.0686807		0.36	0.0818535	1	0.019352
		gigantocelllaris reticular area	49	0.375714	0.0981925		0.336923	0.0670055	1	0.0206699
		orbital ctx	87	0.315714	0.0463622		0.303077	0.0361443	1	0.0217911
		dentate gyrus	36	0.387143	0.0592814		0.378462	0.0647876	1	0.0218577
		cortical amygdaloid area	30	0.451429	0.0481755		0.423846	0.053625	1	0.0251892
		medial dorsal thalamic area	76	0.378571	0.0506659		0.363077	0.0671298	1	0.0253764
		simple lobule cerebellum	121	0.385714	0.076532		0.406923	0.0720399	1	0.0253885
		paraventricular hypothalamic area	91	0.373571	0.076118		0.357692	0.0751835	1	0.0264188
		fornix	44	0.360714	0.094906		0.339231	0.102588	1	0.0264557
		anterior cingulate area	27	0.329286	0.0868654		0.306154	0.0611744	1	0.0274572
		retrosplenial caudal ctx	113	0.334286	0.060347		0.349231	0.0513909	1	0.0284198
		habenular area	53	0.38	0.0666795		0.36	0.0951315	1	0.0284352
		granular cell layer	52	0.363571	0.0473298		0.358461	0.0655548	1	0.0293537
		lateral septal area	73	0.34	0.0838497		0.324615	0.0497687	1	0.0310459
		stria terminalis	127	0.353571	0.0876713		0.356154	0.0557582	1	0.0310892
		CA3	23	0.391429	0.0540452		0.39	0.0733712	1	0.0318757
		lateral reticular area	72	0.387857	0.242968		0.356923	0.230521	1	0.0326045
		external capsule	41	0.37	0.0464096		0.383077	0.0838038	1	0.033325
		retrosplenial rostral ctx	114	0.357143	0.110065		0.327692	0.0901068	1	0.0339995
		medullary reticular ventral area	78	0.416429	0.194684		0.399231	0.0952594	1	0.0346296
		paraventricular thalamic area	110	0.352857	0.067417		0.354615	0.0581113	1	0.0357063
		corpus callosum	24	0.349286	0.0726916		0.339231	0.0381797	1	0.0366172
		subiculum	117	0.401429	0.0586852		0.394615	0.0565119	1	0.0366183
		medial lemniscus	81	0.375714	0.111887		0.397692	0.143304	1	0.0366251
		lateral geniculate	64	0.344286	0.0747009		0.343846	0.0613105	1	0.0370069
		secondary motor ctx	75	0.298571	0.0943689		0.289231	0.0737633	1	0.0373458
		superior colliculus	120	0.330714	0.0606965		0.316154	0.0304243	1	0.0376368
		caudal piriform ctx	97	0.435714	0.0655995		0.426154	0.0554585	1	0.0376431
		CA1	22	0.400714	0.0541315		0.403077	0.057065	1	0.0380955
		prelimbic ctx	107	0.310714	0.0661542		0.306154	0.0462851	1	0.0383708
		crus of ansiform lobule	33	0.411429	0.081699		0.41	0.0679461	1	0.0384388
		olivary area	89	0	0		0	0	1	NaN
