# Supplementary material for: Sex-dependent developmental changes in behavior, brain structure, functional connectivity, and sensory perception following exposure to psilocybin during adolescence
Source: Neuropsychopharmacology. 2026 Feb 18;51(7):1310–24. doi: 10.1038/s41386-026-02356-8 (PMC13212770; doi:10.1038/s41386-026-02356-8)
Supplement: Supplementary file 4 — ADC Values [file 41386_2026_2356_MOESM4_ESM.xlsx]

## Sheet: All Data
Non-parametric Wilcoxon Test: Lower P value(0.05)indicates higher significance
ADC_Psilo	DWI Parameter Mean Value
Region of Interest(ROI)	10th cerebellar lobule	2nd cerebellar lobule	3rd cerebellar lobule	4th cerebellar lobule	5th cerebellar lobule	6th cerebellar lobule	7th cerebellar lobule	facial nucleus	8th cerebellar lobule	9th cerebellar lobule	anterior amygdaloid area	anterior commissure	accumbens core	accumbens shell	anterior hypothalamic area	ambiguus area	anterior olfactory area	anterior pretectal thalamic area	anterior thalamic area	auditory ctx	basal amygdaloid area	CA1	CA3	corpus callosum	central amygdaloid area	cerebellar nuclear area	anterior cingulate area	claustrum	central medial thalamic area	cortical amygdaloid area	cerebral peduncle	caudate putamen	crus of ansiform lobule	cuneate area	diagonal band of Broca	dentate gyrus	dorsal hippocampal commissure	dorsal medial hypothalamic area	dorsal raphe	extended amydala	external capsule	endopiriform area	entorhinal ctx	fornix	fimbria hippocampus	flocculus cerebellum	forceps minor corpus callosum	frontal association ctx	gigantocelllaris reticular area
ROI-ID	1	2	3	4	5	6	7	8	9	10	11	12	13	14	15	16	17	18	19	20	21	22	23	24	25	26	27	28	29	30	31	32	33	34	35	36	37	38	39	40	41	42	43	44	45	46	47	48	49
20240307_142852_Psy_p1_F_M24_1_1_11_adc	0.74	0.55	0.62	0.47	0.77	0.86	0.86	0.82	0.87	0.87	0.87	0.73	0.72	0.77	0.94	0.82	0.88	0.75	0.65	0.58	0.7	0.65	0.71	0.77	0.89	0.8	1.03	0.78	0.54	0.74	0.7	0.72	0.54	0.79	0.78	0.67	0.63	0.82	0.79	0.84	0.69	0.69	0.65	0.74	0.74	0.68	0.81	0.84	0.78
20240307_153608_Psy_p2_F_M22_1_1_5_adc	0.55	0.53	0.47	0.78	0.45	0.57	0.61	0.65	0.53	0.51	0.58	0.51	0.47	0.53	0.72	0.5	0.64	0.58	0.52	0.78	0.63	0.62	0.59	0.61	0.54	0.48	0.61	0.72	0.51	0.77	0.54	0.66	0.73	0.69	0.59	0.57	0.6	0.66	0.57	0.53	0.61	0.71	0.54	0.47	0.58	0.74	0.45	0.73	0.73
20240307_164428_Psy_p2_F_M23_1_1_5_adc	0.45	0.57	0.54	0.54	0.57	0.66	0.47	0.53	0.37	0.34	0.54	0.52	0.48	0.49	0.54	0.49	0.58	0.6	0.6	0.53	0.54	0.51	0.57	0.65	0.5	0.47	0.68	0.49	0.46	0.48	0.48	0.52	0.46	0.44	0.51	0.52	0.52	0.51	0.64	0.51	0.51	0.47	0.47	0.68	0.85	0.63	0.59	0.73	0.56
20240308_101613_Psy_p2_F_M25_1_1_9_adc	0.59	0.5	0.46	0.53	0.44	0.42	0.54	0.65	0.59	0.62	0.67	0.46	0.49	0.46	0.58	0.73	0.63	0.5	0.47	0.56	0.53	0.49	0.49	0.51	0.64	0.62	0.52	0.66	0.48	0.62	0.59	0.61	0.66	0.61	0.51	0.48	0.49	0.54	0.51	0.52	0.55	0.68	0.49	0.43	0.51	0.59	0.52	0.85	0.69
20240308_111920_Psy_p2_F_M27_1_1_6_adc	0.6	0.55	0.62	0.79	0.58	0.6	0.61	0.79	0.59	0.68	0.59	0.57	0.52	0.51	0.59	0.78	0.74	0.57	0.51	0.52	0.67	0.66	0.61	0.58	0.62	0.57	0.59	0.81	0.5	0.73	0.6	0.65	0.65	0.8	0.59	0.59	0.68	0.64	0.83	0.49	0.64	0.66	0.48	0.42	0.59	0.68	0.66	0.96	0.74
20240308_122643_Psy_p2_F_M26_1_1_11_adc	0.6	0.51	0.46	0.61	0.55	0.67	0.7	0.63	0.72	0.65	0.77	0.6	0.65	0.68	0.69	0.66	0.74	0.62	0.5	0.53	0.62	0.59	0.56	0.63	0.66	0.65	0.76	0.73	0.58	0.62	0.71	0.78	0.74	0.42	0.58	0.51	0.56	0.66	0.61	0.81	0.77	0.81	0.6	0.57	0.67	0.75	0.72	0.86	0.74
20240308_134401_pSY_p2_F_M28_1_1_5_adc	0.81	0.92	0.75	0.76	0.7	0.66	0.65	0.81	0.71	0.83	0.85	0.65	0.64	0.66	0.87	0.91	0.91	0.83	0.84	0.65	0.61	0.77	0.76	0.85	0.73	0.65	0.78	0.78	0.72	0.89	0.74	0.8	0.73	0.8	0.71	0.84	0.87	1.09	0.76	0.69	0.83	0.73	0.74	0.68	0.9	0.8	0.72	1.06	0.78
20240308_145406_pSY_p2__M_M10_1_1_10_adc	0.55	0.63	0.48	0.55	0.51	0.5	0.49	0.94	0.42	0.5	0.56	0.47	0.49	0.47	0.6	1.14	0.66	0.53	0.5	0.62	0.57	0.62	0.55	0.76	0.51	0.55	0.73	0.5	0.48	0.65	0.52	0.56	0.56	0.64	0.47	0.6	0.63	0.6	0.49	0.49	0.66	0.46	0.64	0.51	0.74	0.66	0.57	0.79	0.59
20240312_104151_Psy_P2__M_M9_1_1_12_adc	0.49	0.55	0.49	0.48	0.47	0.4	0.42	0.75	0.43	0.49	0.51	0.48	0.41	0.43	0.57	0	0.49	0.52	0.46	0.49	0.61	0.53	0.56	0.49	0.55	0.52	0.54	0.45	0.44	0.56	0.5	0.49	0.43	0.59	0.48	0.51	0.46	0.57	0.55	0.49	0.46	0.45	0.53	0.6	0.71	0.57	0.49	0.62	0.7
20240312_115723_Psy_P2_M_M8_1_1_15_adc	0.46	0.53	0.45	0.49	0.45	0.46	0.49	0.66	0.46	0.44	0.53	0.45	0.46	0.44	0.54	0.88	0.63	0.66	0.63	0.75	0.47	0.56	0.56	0.65	0.45	0.49	0.65	0.49	0.47	0.6	0.53	0.51	0.54	0.45	0.51	0.52	0.51	0.55	0.52	0.48	0.57	0.45	0.59	0.59	0.76	0.72	0.48	0.86	0.57
20240312_131556_Psy_P2_M_M11_1_1_6_adc	0.58	0.57	0.53	0.53	0.49	0.43	0.54	0.84	0.5	0.57	0.7	0.54	0.52	0.54	0.58	0.86	0.81	0.54	0.51	0.68	0.43	0.51	0.57	0.6	0.55	0.61	0.63	0.7	0.51	0.66	0.62	0.72	0.59	0.68	0.56	0.57	0.54	0.55	0.51	0.5	0.64	0.7	0.54	0.48	0.64	0.67	0.73	0.84	0.7
20240312_142152_Psy_P2_M_M13_1_1_11_adc	0.57	0.52	0.44	0.57	0.43	0.42	0.47	0.84	0.52	0.52	0.75	0.49	0.5	0.49	0.63	0.84	0.59	0.51	0.48	0.67	0.49	0.55	0.56	0.61	0.59	0.57	0.59	0.83	0.49	0.65	0.63	0.64	0.57	0.49	0.62	0.59	0.61	0.52	0.49	0.54	0.58	0.64	0.57	0.5	0.58	0.77	0.5	0.72	0.66
20240312_153500_psy_p2_M_M12_1_1_10_adc	0.7	0.74	0.73	0.71	0.66	0.62	0.69	0.61	0.74	0.75	0.72	0.66	0.64	0.64	0.81	0.45	0.71	0.82	0.74	1	0.81	0.81	0.73	0.83	0.69	0.62	0.99	0.68	0.69	0.84	0.67	0.76	0.72	0.8	0.75	0.78	0.76	0.77	0.69	0.71	0.81	0.64	0.79	0.97	1.03	0.75	0.8	0.85	0.73
20240312_163619_psy_p2_M_M14_1_1_10_adc	0.47	0.49	0.48	0.56	0.47	0.46	0.47	0.69	0.43	0.56	0.63	0.49	0.47	0.48	0.55	0.85	0.63	0.55	0.49	0.71	0.73	0.63	0.53	0.56	0.59	0.51	0.52	0.51	0.5	0.81	0.61	0.55	0.6	0.5	0.47	0.54	0.57	0.62	0.62	0.5	0.54	0.53	0.74	0.39	0.63	0.56	0.53	0.68	0.69
Average	0.582857	0.582857	0.537143	0.597857	0.538571	0.552143	0.572143	0.729286	0.562857	0.595	0.662143	0.544286	0.532857	0.542143	0.657857	0.707857	0.688571	0.612857	0.564286	0.647857	0.600714	0.607143	0.596429	0.65	0.607857	0.579286	0.687143	0.652143	0.526429	0.687143	0.602857	0.640714	0.608571	0.621429	0.580714	0.592143	0.602143	0.65	0.612857	0.578571	0.632857	0.615714	0.597857	0.573571	0.709286	0.683571	0.612143	0.813571	0.69
StdDev	0.106369	0.115853	0.103212	0.113692	0.106327	0.133542	0.12154	0.11452	0.147775	0.149242	0.118203	0.0859977	0.0910983	0.103714	0.130276	0.276911	0.117856	0.11173	0.113796	0.135713	0.1055	0.095065	0.0795765	0.112044	0.112056	0.0886188	0.159828	0.135827	0.0831687	0.11445	0.0819408	0.104548	0.100449	0.143734	0.102617	0.104894	0.110605	0.15581	0.115254	0.126847	0.111247	0.120046	0.10222	0.155742	0.142368	0.0759157	0.124849	0.114058	0.0716831
Median	0.575	0.55	0.485	0.555	0.5	0.535	0.54	0.72	0.525	0.565	0.65	0.515	0.495	0.5	0.595	0.8	0.65	0.575	0.51	0.635	0.61	0.605	0.565	0.62	0.59	0.57	0.64	0.69	0.5	0.655	0.605	0.645	0.595	0.625	0.57	0.57	0.585	0.61	0.59	0.515	0.625	0.65	0.58	0.54	0.69	0.68	0.58	0.84	0.7
Min	0.45	0.49	0.44	0.47	0.43	0.4	0.42	0.53	0.37	0.34	0.51	0.45	0.41	0.43	0.54	0	0.49	0.5	0.46	0.49	0.43	0.49	0.49	0.49	0.45	0.47	0.52	0.45	0.44	0.48	0.48	0.49	0.43	0.42	0.47	0.48	0.46	0.51	0.49	0.48	0.46	0.45	0.47	0.39	0.51	0.56	0.45	0.62	0.56
Max	0.81	0.92	0.75	0.79	0.77	0.86	0.86	0.94	0.87	0.87	0.87	0.73	0.72	0.77	0.94	1.14	0.91	0.83	0.84	1	0.81	0.81	0.76	0.85	0.89	0.8	1.03	0.83	0.72	0.89	0.74	0.8	0.74	0.8	0.78	0.84	0.87	1.09	0.83	0.84	0.83	0.81	0.79	0.97	1.03	0.8	0.81	1.06	0.78
ADC_VEH	DWI Parameter Mean Value
Region of Interest(ROI)	10th cerebellar lobule	2nd cerebellar lobule	3rd cerebellar lobule	4th cerebellar lobule	5th cerebellar lobule	6th cerebellar lobule	7th cerebellar lobule	facial nucleus	8th cerebellar lobule	9th cerebellar lobule	anterior amygdaloid area	anterior commissure	accumbens core	accumbens shell	anterior hypothalamic area	ambiguus area	anterior olfactory area	anterior pretectal thalamic area	anterior thalamic area	auditory ctx	basal amygdaloid area	CA1	CA3	corpus callosum	central amygdaloid area	cerebellar nuclear area	anterior cingulate area	claustrum	central medial thalamic area	cortical amygdaloid area	cerebral peduncle	caudate putamen	crus of ansiform lobule	cuneate area	diagonal band of Broca	dentate gyrus	dorsal hippocampal commissure	dorsal medial hypothalamic area	dorsal raphe	extended amydala	external capsule	endopiriform area	entorhinal ctx	fornix	fimbria hippocampus	flocculus cerebellum	forceps minor corpus callosum	frontal association ctx	gigantocelllaris reticular area
ROI-ID	1	2	3	4	5	6	7	8	9	10	11	12	13	14	15	16	17	18	19	20	21	22	23	24	25	26	27	28	29	30	31	32	33	34	35	36	37	38	39	40	41	42	43	44	45	46	47	48	49
20240304_110739_psy_p1_M_M6_1_1_16_adc	0.5	0.56	0.41	0.47	0.41	0.4	0.5	0.72	0.5	0.59	0.58	0.43	0.42	0.43	0.62	0.95	0.51	0.48	0.44	0.71	0.64	0.6	0.46	0.59	0.48	0.48	0.57	0.57	0.41	0.74	0.52	0.53	0.51	0.53	0.49	0.53	0.49	0.51	0.44	0.44	0.5	0.48	0.65	0.5	0.6	0.56	0.5	0.58	0.7
20240304_125139_psy_p1_M_M7_1_1_19_adc	0.49	0.51	0.4	0.58	0.45	0.45	0.59	0.89	0.53	0.48	0.69	0.55	0.64	0.56	0.77	0	0.64	0.57	0.48	0.55	0.71	0.62	0.61	0.54	0.69	0.69	0.51	0.91	0.54	0.74	0.63	0.78	0.6	0.48	0.67	0.55	0.56	0.65	0.5	0.73	0.74	0.72	0.57	0.48	0.53	0.69	0.67	0.74	0.62
20240304_142942_psy_p1_M_M5_1_1_13_adc	0.58	0.61	0.85	0.63	0.83	0.98	0.7	0.7	0.63	0.63	0.83	1.04	1.02	0.97	0.73	0.91	0.9	1.07	0.92	0.64	0.86	0.77	0.78	1.08	0.56	0.74	0.91	0.95	0.77	0.82	0.66	1.03	0.41	0.78	0.88	0.76	0.63	0.56	0.59	0.86	0.74	1.1	0.51	0.95	1.22	0.53	1.08	0.76	0.82
20240304_155628_psy_p1_M_M4_1_1_9_adc	0.58	0.56	0.59	0.67	0.53	0.58	0.71	0.89	0.58	0.62	0.66	0.56	0.52	0.54	0.64	1.15	0.57	0.61	0.67	0.35	0.69	0.59	0.58	0.56	0.6	0.64	0.52	0.67	0.55	0.61	0.69	0.58	0.62	0.89	0.57	0.61	0.52	0.65	0.57	0.6	0.63	0.55	0.58	0.58	0.88	0.73	0.59	0.56	0.76
20240305_101214_psy_p1_M_M3_1_1_8_adc	0.54	0.56	0.48	0.53	0.47	0.43	0.46	0.59	0.46	0.49	0.81	0.56	0.53	0.51	0.69	0.87	0.66	0.49	0.53	0.47	0.56	0.47	0.51	0.58	0.61	0.48	0.61	0.89	0.48	0.69	0.54	0.65	0.55	0.57	0.68	0.55	0.64	0.64	0.48	0.65	0.57	0.69	0.57	0.51	0.58	0.78	0.57	0.94	0.63
20240305_112327_psy_p1_M_M1_1_1_16_adc	0.51	0.6	0.56	0.53	0.59	0.51	0.51	0.72	0.48	0.47	0.62	0.47	0.48	0.49	0.56	0.47	0.72	0.62	0.63	0.48	0.61	0.52	0.55	0.48	0.52	0.52	0.52	0.5	0.55	0.75	0.54	0.51	0.61	0.55	0.49	0.52	0.52	0.55	0.54	0.51	0.55	0.48	0.71	0.5	0.57	0.62	0.49	0.79	0.65
20240305_125434_psy_p1_M_M2_1_1_10_adc	0.55	0.59	0.52	0.71	0.46	0.49	0.66	0.87	0.66	0.68	0.64	0.68	0.46	0.48	0.57	0.89	0.52	0.63	0.74	0.54	0.59	0.57	0.59	0.62	0.6	0.6	0.62	0.5	0.49	0.62	0.68	0.54	0.68	0.79	0.5	0.6	0.53	0.61	0.56	0.59	0.53	0.55	0.59	0.48	0.57	0.65	0.45	0.61	0.78
20240305_141713_psy_P1_F_M19_1_1_10_adc	0.54	0.54	0.49	0.55	0.45	0.43	0.49	0.78	0.48	0.52	0.61	0.48	0.44	0.53	0.61	1	0.52	0.61	0.56	0.51	0.63	0.52	0.58	0.54	0.81	0.53	0.49	0.45	0.46	0.53	0.58	0.48	0.66	0.67	0.49	0.55	0.59	0.63	0.54	0.54	0.48	0.51	0.62	0.5	0.56	0.83	0.44	0.6	0.87
20240305_152429_psy_P1_F_M20_1_1_12_adc	0.5	0.52	0.59	0.6	0.49	0.57	0.64	0.59	0.64	0.63	0.66	0.45	0.45	0.5	0.52	0.92	0.63	0.48	0.47	0.35	0.58	0.53	0.57	0.55	0.42	0.61	0.56	0.49	0.52	0.64	0.6	0.55	0.45	0.85	0.48	0.59	0.35	0.84	0.6	0.48	0.44	0.55	0.46	0.46	0.63	0.43	0.49	0.64	0.87
20240305_165136_psy_P1_F_M15_1_1_5_adc	0.46	0.54	0.51	0.49	0.47	0.44	0.52	0.86	0.55	0.55	0.66	0.47	0.48	0.46	0.52	0.66	0.61	0.59	0.6	0.49	0.58	0.55	0.54	0.63	0.49	0.52	0.63	0.5	0.5	0.68	0.54	0.53	0.56	0.53	0.47	0.56	0.59	0.56	0.52	0.58	0.63	0.49	0.62	0.48	0.96	0.77	0.52	0.69	0.62
20240307_103456_Psy_p1_F_M16_1_1_10_adc	0.75	0.48	0.55	0.64	0.56	0.69	0.73	0.66	0.82	0.86	0.67	0.69	0.68	0.68	0.59	0.75	0.91	0.59	0.53	0.43	0.72	0.44	0.45	0.61	0.83	0.69	0.76	0.7	0.51	0.83	0.61	0.68	0.49	0.86	0.73	0.51	0.3	0.54	0.52	0.62	0.55	0.72	0.39	0.48	0.56	0.56	0.72	0.64	0.76
20240307_120139_Psy_p1_F_M17_1_1_8_adc	0.54	0.6	0.55	0.56	0.48	0.45	0.47	0.66	0.48	0.51	0.62	0.56	0.51	0.48	0.55	0.61	0.6	0.63	0.6	0.48	0.53	0.54	0.58	0.7	0.59	0.54	0.71	0.49	0.53	0.59	0.57	0.52	0.53	0.61	0.5	0.56	0.47	0.53	0.54	0.51	0.52	0.49	0.56	0.54	0.73	0.63	0.52	0.75	0.64
20240307_131725_Psy_p1_F_M18_1_1_11_adc	0.58	0.53	0.52	0.6	0.44	0.44	0.47	1.14	0.49	0.59	0.62	0.46	0.5	0.48	0.58	0	0.63	0.59	0.52	0.68	0.73	0.55	0.52	0.57	0.53	0.5	0.56	0.65	0.5	0.68	0.54	0.63	0.59	0.55	0.53	0.58	0.5	0.54	0.5	0.49	0.57	0.6	0.67	0.48	0.71	0.64	0.5	0.68	0.64
Average	0.547692	0.553846	0.54	0.581538	0.51	0.527692	0.573077	0.774615	0.561539	0.586154	0.666923	0.569231	0.548462	0.546923	0.611538	0.706154	0.647692	0.612308	0.591538	0.513846	0.648462	0.559231	0.563077	0.619231	0.594615	0.58	0.613077	0.636154	0.523846	0.686154	0.592308	0.616154	0.558462	0.666154	0.575385	0.574615	0.514615	0.600769	0.530769	0.584615	0.573077	0.61	0.576923	0.533846	0.7	0.647692	0.58	0.690769	0.72
StdDev	0.0714322	0.0390595	0.110303	0.0697431	0.108321	0.158122	0.102012	0.153439	0.103267	0.105794	0.0740928	0.163883	0.160252	0.141031	0.0777653	0.360221	0.129045	0.148164	0.129605	0.11162	0.0906317	0.0803598	0.0814846	0.14835	0.121355	0.0877496	0.119051	0.178117	0.0835203	0.0887448	0.0580451	0.149696	0.0795661	0.147453	0.126532	0.0631949	0.0994665	0.0871265	0.0446209	0.114281	0.0911395	0.171804	0.0861573	0.128876	0.204654	0.112558	0.170929	0.104918	0.0948683
Median	0.54	0.56	0.52	0.58	0.47	0.45	0.52	0.72	0.53	0.59	0.66	0.55	0.5	0.5	0.59	0.87	0.63	0.59	0.56	0.49	0.63	0.55	0.57	0.58	0.59	0.54	0.57	0.57	0.51	0.68	0.58	0.55	0.56	0.61	0.5	0.56	0.52	0.56	0.54	0.58	0.55	0.55	0.58	0.5	0.6	0.64	0.52	0.68	0.7
Min	0.46	0.48	0.4	0.47	0.41	0.4	0.46	0.59	0.46	0.47	0.58	0.43	0.42	0.43	0.52	0	0.51	0.48	0.44	0.35	0.53	0.44	0.45	0.48	0.42	0.48	0.49	0.45	0.41	0.53	0.52	0.48	0.41	0.48	0.47	0.51	0.3	0.51	0.44	0.44	0.44	0.48	0.39	0.46	0.53	0.43	0.44	0.56	0.62
Max	0.75	0.61	0.85	0.71	0.83	0.98	0.73	1.14	0.82	0.86	0.83	1.04	1.02	0.97	0.77	1.15	0.91	1.07	0.92	0.71	0.86	0.77	0.78	1.08	0.83	0.74	0.91	0.95	0.77	0.83	0.69	1.03	0.68	0.89	0.88	0.76	0.64	0.84	0.6	0.86	0.74	1.1	0.71	0.95	1.22	0.83	1.08	0.94	0.87
Wilcoxon p value	0.295177	0.883955	0.609838	0.941832	0.465177	0.559695	0.788699	0.408759	0.789268	0.903338	0.808004	0.82683	0.807831	0.980583	0.496248	0.466271	0.273066	0.961244	0.422465	0.00811851	0.253554	0.165824	0.450502	0.181449	0.67967	0.980604	0.137955	0.609125	0.643684	0.961238	0.807599	0.319323	0.206648	0.49638	0.575935	0.980586	0.0888915	0.465793	0.0759875	0.609455	0.108701	0.86493	0.845885	0.478491	0.307514	0.355942	0.273508	0.0100345	0.527198
effect size: Omega sq	0.00369291	0.0376433	0.0284567	0.0382571	0.01796	0.0253885	0.0357029	0.0122274	0.0357181	0.0378951	0.0361935	0.0366234	0.0361894	0.0384388	0.0206699	0.0180604	0.00775527	0.0383708	0.0137266	0.233464	0.0117001	0.0354969	0.016576	0.0302998	0.031912	0.0384388	0.0463284	0.0284167	0.030242	0.0383708	0.0361838	0.000318978	0.0229294	0.0206808	0.026441	0.0384388	0.0731723	0.0180165	0.083029	0.0284352	0.0607313	0.0373503	0.0370105	0.0191565	0.00159177	0.00569335	0.00766998	0.218635	0.0230987
[truncated: 91 more columns]

## Sheet: Table
	The table of ADC values shows the significant changes in measures of ADC between mice (male and female combined) treated with vehicle or PSI during adolescence for 139 brain areas. Only 11/139 brains areas showed significant changes in ADC values. In all cases, PSI treatment increased ADC values. The FDR for these multiple comparisons was p = 0.015.
		Psilocybin			Vehicle
	Brain Area	Ave	SD		Ave	SD	P Val	Omega Sq
	secondary motor ctx	0.796429	0.139814	>	0.656154	0.114422	0.00636592	0.250594
	secondary somaotsensory ctx	0.709286	0.102166	>	0.563846	0.122239	0.00755387	0.23853
	auditory ctx	0.647857	0.135713	>	0.513846	0.11162	0.00811851	0.233464
	frontal association ctx	0.813571	0.114058	>	0.690769	0.104918	0.0100345	0.218635
	primary motor ctx	0.774286	0.117782	>	0.663077	0.127957	0.0132876	0.19913
	medullary reticular dorsal area	0.647143	0.203108	<	0.800769	0.129129	0.0287901	0.146425
	lateral geniculate	0.709286	0.184619	>	0.571538	0.140526	0.0323768	0.138571
	primary somatosensory ctx	0.699286	0.110972	>	0.615385	0.0845198	0.038904	0.126376
	medial mammillary area	0.726429	0.0973974	>	0.656923	0.0980123	0.054931	0.103803
	insular rostral ctx	0.702143	0.130336	>	0.617692	0.105763	0.0644871	0.0934746
	visual 1 ctx	0.637143	0.109364	>	0.553077	0.118349	0.064692	0.0932715
	prelimbic ctx	0.732143	0.185853	>	0.620769	0.148069	0.072143	0.0863196
	dorsal raphe	0.612857	0.115254	>	0.530769	0.0446209	0.0759875	0.083029
	olivary complex	0.737143	0.128807	<	0.815385	0.117446	0.0803699	0.0794905
	retrosplenial caudal ctx	0.645	0.131836	>	0.569231	0.105709	0.0843282	0.0764695
	dorsal hippocampal commissure	0.602143	0.110605	>	0.514615	0.0994665	0.0888915	0.0731723
	pyramidal tracts	0.722143	0.100474	<	0.811539	0.128053	0.0891849	0.0729666
	orbital ctx	0.685	0.158491	>	0.603846	0.157297	0.103712	0.0636149
	parafascicular thalamic area	0.572143	0.0892859	>	0.498462	0.192607	0.107401	0.0614687
	external capsule	0.632857	0.111247	>	0.573077	0.0911395	0.108701	0.0607313
	lemniscal area	0.649286	0.105936	>	0.584615	0.098794	0.125617	0.0519436
	temporal ctx	0.615	0.16915	>	0.516154	0.102919	0.125907	0.0518048
	paramedian lobule	0.632143	0.0896299	>	0.594615	0.0941289	0.131969	0.0489792
	insular caudal ctx	0.693571	0.151638	>	0.613846	0.139436	0.132087	0.0489256
	anterior cingulate area	0.687143	0.159828	>	0.613077	0.119051	0.137955	0.0463284
	medullary reticular ventral area	0.634286	0.206685	<	0.758462	0.136921	0.138499	0.0460943
	parabrachial area	0.665	0.129184	>	0.595385	0.0895	0.138499	0.0460943
	medial preoptic area	0.615714	0.116666	>	0.569231	0.105235	0.151655	0.0407211
	CA1	0.607143	0.095065	>	0.559231	0.0803598	0.165824	0.0354969
	lateral caudal hypothalamic area	0.597143	0.0862402	<	0.625385	0.0576795	0.165824	0.0354969
	glomerular layer	0.766429	0.124629		0.697692	0.133301	0.166343	0.0353155
	granular cell layer	0.727857	0.131628		0.653077	0.126516	0.181382	0.0303209
	corpus callosum	0.65	0.112044		0.619231	0.14835	0.181449	0.0302998
	lateral reticular area	0.601429	0.362679	<	0.711538	0.431892	0.19585	0.025951
	crus of ansiform lobule	0.608571	0.100449		0.558462	0.0795661	0.206648	0.0229294
	reticulotegmental nucleus	0.65	0.140329	<	0.718461	0.156783	0.215161	0.0206762
	pontine area	0.715714	0.13078	<	0.773846	0.101122	0.215511	0.0205856
	parietal ctx	0.706429	0.170727		0.609231	0.125927	0.215582	0.0205675
	simple lobule cerebellum	0.595	0.0872441		0.55	0.0749444	0.224079	0.0184272
	intermediate reticular area	0.693571	0.0831687	<	0.74	0.0769199	0.243232	0.013942
	basal amygdaloid area	0.600714	0.1055	<	0.648462	0.0906317	0.253554	0.0117001
	stria terminalis	0.606429	0.100277		0.583077	0.177876	0.26277	0.00979143
	ventral tegmental area	0.66	0.121085		0.613077	0.0819944	0.263576	0.00962856
	anterior olfactory area	0.688571	0.117856		0.647692	0.129045	0.273066	0.00775527
	forceps minor corpus callosum	0.612143	0.124849		0.58	0.170929	0.273508	0.00766998
	principal sensory nucleus trigeminal	0.685714	0.0823421		0.641539	0.104151	0.273656	0.00764162
	locus ceruleus	0.667143	0.149328		0.617692	0.107715	0.285418	0.00543651
	10th cerebellar lobule	0.582857	0.106369		0.547692	0.0714322	0.295177	0.00369291
	superior colliculus	0.585	0.0943602		0.56	0.122882	0.295769	0.00358936
	fimbria hippocampus	0.709286	0.142368		0.7	0.204654	0.307514	0.00159177
	caudate putamen	0.640714	0.104548		0.616154	0.149696	0.319323	0.000318978
	decussation superior cerebellar peduncle	0.547143	0.263013		0.491538	0.167623	0.33075	0.00208146
	ventral medial hypothalamic area	0.667857	0.133427	<	0.696923	0.0801441	0.343647	0.00397539
	globus pallidus	0.62	0.112523		0.585385	0.11652	0.355868	0.00568331
	flocculus cerebellum	0.683571	0.0759157		0.647692	0.112558	0.355942	0.00569335
	posterior hypothalamic area	0.646429	0.1237		0.6	0.0781025	0.368669	0.00738782
	retrosplenial rostral ctx	0.702857	0.167214		0.637692	0.0816654	0.368669	0.00738782
	medial amygdaloid area	0.632857	0.104766	<	0.661539	0.102457	0.380949	0.00894717
	pituitary	0.649286	0.12797	<	0.706923	0.148738	0.382116	0.00909166
	periaqueductal gray	0.581429	0.0927243		0.546923	0.0723861	0.393226	0.0104366
	lateral amygdaloid area	0.630714	0.144087		0.586923	0.148402	0.395043	0.0106513
	vestibular area	0.653571	0.0901799		0.630769	0.0563415	0.407608	0.0120982
	facial nucleus	0.729286	0.11452	<	0.774615	0.153439	0.408759	0.0122274
	rostral piriform ctx	0.675714	0.120046		0.670769	0.132694	0.422394	0.013719
	anterior thalamic area	0.564286	0.113796	<	0.591538	0.129605	0.422465	0.0137266
	medial geniculate	0.606429	0.111466		0.58	0.126161	0.42282	0.0137645
	CA3	0.596429	0.0795765		0.563077	0.0814846	0.450502	0.016576
	internal capsule	0.621429	0.114412		0.596923	0.13187	0.451335	0.0166564
	5th cerebellar lobule	0.538571	0.106327		0.51	0.108321	0.465177	0.01796
	dorsal medial hypothalamic area	0.65	0.15581		0.600769	0.0871265	0.465793	0.0180165
	olfactory tubercles	0.667143	0.132167		0.638462	0.11364	0.466135	0.0180479
	ambiguus area	0.707857	0.276911		0.706154	0.360221	0.466271	0.0180604
	fornix	0.573571	0.155742		0.533846	0.128876	0.478491	0.0191565
	anterior hypothalamic area	0.657857	0.130276		0.611538	0.0777653	0.496248	0.0206699
	cuneate area	0.621429	0.143734	<	0.666154	0.147453	0.49638	0.0206808
	lateral posterior thalamic area	0.675	0.170959		0.636154	0.199605	0.49638	0.0206808
	ventral thalamic area	0.571429	0.0945318		0.554615	0.0920702	0.526881	0.0230751
	gigantocelllaris reticular area	0.69	0.0716831	<	0.72	0.0948683	0.527198	0.0230987
	lateral septal area	0.584286	0.125864	<	0.633846	0.200106	0.527451	0.0231175
	zona incerta	0.619286	0.15721		0.605385	0.106741	0.543083	0.0242496
	posterior thalamic area	0.594286	0.109524		0.583846	0.146489	0.543269	0.0242627
	ventricle	0.671429	0.107836		0.654615	0.128687	0.558549	0.0253119
	infralimbic ctx	0.569286	0.134706		0.560769	0.199101	0.559093	0.0253483
	6th cerebellar lobule	0.552143	0.133542		0.527692	0.158122	0.559695	0.0253885
	medial lemniscus	0.754286	0.184712		0.718461	0.132467	0.559695	0.0253885
	diagonal band of Broca	0.580714	0.102617		0.575385	0.126532	0.575935	0.026441
	reticular thalamic area	0.600714	0.120987		0.587692	0.130713	0.575935	0.026441
	inferior colliculus	0.600714	0.106443		0.578461	0.107304	0.591215	0.0273789
	claustrum	0.652143	0.135827		0.636154	0.178117	0.609125	0.0284167
	extended amydala	0.578571	0.126847	<	0.584615	0.114281	0.609455	0.0284352
	3rd cerebellar lobule	0.537143	0.103212	<	0.54	0.110303	0.609838	0.0284567
	transverse fibers pons	0.690714	0.134763	<	0.700769	0.0975928	0.62633	0.0293537
	central medial thalamic area	0.526429	0.0831687		0.523846	0.0835203	0.643684	0.030242
	paraventricular thalamic area	0.547857	0.0891135	<	0.565385	0.117659	0.643786	0.0302471
	lateral dorsal thalamic area	0.611429	0.136824	<	0.64	0.17088	0.644344	0.0302747
	prepositus area	0.657857	0.134975		0.620769	0.107662	0.644344	0.0302747
	paraventricular hypothalamic area	0.587857	0.16994		0.532308	0.0683318	0.678787	0.0318737
	central amygdaloid area	0.607857	0.112056		0.594615	0.121355	0.67967	0.031912
	parvicellular reticular area	0.697857	0.0901433	<	0.711538	0.112609	0.697466	0.0326565
	stria medullaris	0.627143	0.150457		0.626923	0.187234	0.751561	0.0346119
	medial septal area	0.513571	0.108529		0.513077	0.0862539	0.751819	0.0346202
	tenia tecta ctx	0.560714	0.136577	<	0.564615	0.192077	0.770556	0.0351945
	reuniens thalamic area	0.537857	0.100091		0.523846	0.0751153	0.788413	0.0356952
	7th cerebellar lobule	0.572143	0.12154	<	0.573077	0.102012	0.788699	0.0357029
	8th cerebellar lobule	0.562857	0.147775	<	0.561539	0.103267	0.789268	0.0357181
	cerebral peduncle	0.602857	0.0819408		0.592308	0.0580451	0.807599	0.0361838
	accumbens core	0.532857	0.0910983	<	0.548462	0.160252	0.807831	0.0361894
	anterior amygdaloid area	0.662143	0.118203	<	0.666923	0.0740928	0.808004	0.0361935
	anterior commissure	0.544286	0.0859977	<	0.569231	0.163883	0.82683	0.0366234
	pontine reticular nucleus caudal	0.663571	0.0915345	<	0.679231	0.0670151	0.845628	0.0370056
	entorhinal ctx	0.597857	0.10222		0.576923	0.0861573	0.845885	0.0370105
	lateral preoptic area	0.613571	0.104925	<	0.625385	0.12108	0.845931	0.0370114
	lateral lemniscus	0.68	0.148272		0.662308	0.0995953	0.864869	0.0373493
	endopiriform area	0.615714	0.120046		0.61	0.171804	0.86493	0.0373503
	pontine reticular nucleus oral	0.662857	0.0911827		0.656923	0.0616961	0.883919	0.0376428
	2nd cerebellar lobule	0.582857	0.115853		0.553846	0.0390595	0.883955	0.0376433
	solitary tract area	0.651429	0.128653		0.636923	0.111757	0.884131	0.0376459
	9th cerebellar lobule	0.595	0.149242		0.586154	0.105794	0.903338	0.0378951
	lateral paragigantocellular area	0.763571	0.16194		0.725385	0.351583	0.903382	0.0378956
	pedunculopontine tegmental area	0.633571	0.110007		0.596154	0.0457417	0.922472	0.0380978
	ventral pallidum	0.608571	0.125934	<	0.611538	0.111419	0.922567	0.0380987
	caudal piriform ctx	0.65	0.105466		0.644615	0.12108	0.922591	0.0380989
	medial dorsal thalamic area	0.542857	0.0821283	<	0.553846	0.132824	0.941734	0.0382564
	mesencephalic reticular formation	0.594286	0.0874171		0.58	0.058023	0.941796	0.0382568
	4th cerebellar lobule	0.597857	0.113692		0.581538	0.0697431	0.941832	0.0382571
	subiculum	0.582857	0.112689		0.555385	0.0438967	0.941832	0.0382571
	lateral rostral hypothalamic area	0.619286	0.114855		0.606154	0.0807814	0.941894	0.0382575
	optic tract	0.597857	0.101389	<	0.614615	0.126334	0.941903	0.0382576
	median raphe area	0.604286	0.128285		0.57	0.0674537	0.961172	0.0383705
	cortical amygdaloid area	0.687143	0.11445		0.686154	0.0887448	0.961238	0.0383708
	anterior pretectal thalamic area	0.612857	0.11173		0.612308	0.148164	0.961244	0.0383708
	substantia nigra	0.645	0.102413		0.637692	0.0478111	0.980557	0.0384387
	spinal trigeminal nuclear area	0.687143	0.0863293		0.703077	0.117572	0.980572	0.0384388
	accumbens shell	0.542143	0.103714		0.546923	0.141031	0.980583	0.0384388
	habenular area	0.591429	0.122277		0.626154	0.221078	0.980583	0.0384388
	dentate gyrus	0.592143	0.104894		0.574615	0.0631949	0.980586	0.0384388
	cerebellar nuclear area	0.579286	0.0886188	<	0.58	0.0877496	0.980604	0.0384388
	interpeduncular area	0.654286	0.13259		0.642308	0.087954	1	0.0384615
	bed nucleus stria terminalis	0.565714	0.0988172		0.576923	0.121818	1	0.0384615
	olivary area	0	0		0	0	NaN	NaN
