# Supplementary material for: Sex-dependent developmental changes in behavior, brain structure, functional connectivity, and sensory perception following exposure to psilocybin during adolescence
Source: Neuropsychopharmacology. 2026 Feb 18;51(7):1310–24. doi: 10.1038/s41386-026-02356-8 (PMC13212770; doi:10.1038/s41386-026-02356-8)
Supplement: Supplementary file 5 — Reward [file 41386_2026_2356_MOESM5_ESM.xlsx]

## Sheet: Veh Vs PSI Reward
Non-parametric Kruskal-Wallis Test: Lower P value(0.05)indicates higher significance
Positively Activated Voxels
Region of Interest(ROI)	cuneate area	reticulotegmental nucleus	6th cerebellar lobule	lateral reticular area	retrosplenial caudal ctx	caudate putamen	subiculum	lateral preoptic area	reticular thalamic area	superior colliculus	parafascicular thalamic area	dorsal hippocampal commissure	anterior pretectal thalamic area	retrosplenial rostral ctx	posterior thalamic area	lateral geniculate	principal sensory nucleus trigeminal	ventral thalamic area	median raphe area	ambiguus area	spinal trigeminal nuclear area	paramedian lobule	lateral posterior thalamic area	ventral pallidum	primary motor ctx	accumbens core	auditory ctx	cerebral peduncle	crus of ansiform lobule	dentate gyrus	anterior hypothalamic area	inferior colliculus	pedunculopontine tegmental area	CA1	central amygdaloid area	internal capsule	basal amygdaloid area	CA3	solitary tract area	2nd cerebellar lobule	temporal ctx	entorhinal ctx	4th cerebellar lobule	medial geniculate	medial dorsal thalamic area	secondary somaotsensory ctx	pontine reticular nucleus oral	simple lobule cerebellum	dorsal raphe
ROI-ID	34	116	6	72	113	32	117	71	115	120	95	37	18	114	104	64	106	137	83	16	125	100	69	136	74	13	20	31	33	36	15	55	109	22	25	54	21	23	124	2	128	43	4	80	76	119	103	121	39
Veh mean	2	21	120	13	106	409	164	7	25	220	2	7	10	90	19	13	58	123	26	8	75	48	13	41	103	28	76	105	196	150	34	170	26	192	39	31	43	65	24	32	38	319	19	30	11	105	83	63	9
Veh Std Error	0.573488	4.1505	18.8305	1.76541	16.0279	79.7323	26.2701	1.81384	5.36749	40.0208	0.667499	1.5206	2.0602	13.0578	3.98107	3.08923	10.9069	25.3912	5.57465	1.34825	16.1425	11.5173	3.32482	8.31465	21.0534	5.93633	15.8762	20.1853	37.9276	28.5147	7.20964	28.5042	5.25399	34.0169	8.19275	7.97217	8.34965	13.1172	6.11746	6.00749	5.85339	52.348	3.63333	6.43912	2.36385	20.3613	16.7206	13.5847	1.93362
Veh median	2	24.5	104	12	118	438.5	173.5	6	27.5	271	1	9.5	13	91.5	16.5	10	58	121.5	25	7	62	40	11	45	97	32	68	106	196.5	145.5	32	198	29	154.5	41.5	31.5	37	63	21.5	32	41.5	351.5	16.5	34.5	9.5	96	94	59	8
Veh maximum	6	39	219	22	182	765	266	20	48	382	7	12	18	135	44	27	124	228	48	17	173	93	32	68	226	55	155	188	370	281	66	284	49	332	71	70	96	118	56	66	59	519	35	54	23	184	155	129	22
Veh minimum	0	0	33	4	7	19	1	0	0	7	0	0	0	2	0	0	0	3	0	3	18	0	1	0	35	1	0	6	11	3	0	0	0	14	0	1	3	1	0	0	0	8	0	0	2	0	0	0	0
PSI mean	0	6	49	6	43	160	65	2	8	88	0	3	3	39	7	5	21	49	10	4	34	17	5	17	50	13	28	42	87	61	13	70	12	85	19	11	19	28	10	14	17	156	8	13	5	52	33	28	4
PSI Std Error	0.196561	3.44788	20.9156	2.48084	15.2795	62.8531	24.109	1.39561	3.52738	31.1226	0.143019	1.25408	1.21979	14.5798	2.79108	2.47334	8.99541	19.91	4.43505	1.54233	13.2291	10.5588	2.41209	6.92011	20.1817	4.77961	12.0112	18.5234	33.5877	21.672	4.54539	27.2762	4.90848	25.0878	7.14031	4.05717	8.08754	6.80552	5.19346	4.53496	6.42698	43.7405	3.44304	5.78785	1.69737	18.7623	14.5374	12.1564	2.49773
PSI median	0	0	14.5	2	28	89.5	34	0	1.5	57	0	0	2	16	3.5	0	5	13	6	2	10	1.5	0.5	5.5	22.5	6.5	9	10	47	39	9	22.5	3	64	9.5	7	4	26	0	10.5	5.5	113.5	3	2.5	3.5	39.5	8.5	10	0
PSI maximum	2	33	174	26	136	600	237	15	34	306	1	9	10	130	25	20	79	179	39	17	125	93	20	67	181	41	119	181	333	207	50	218	41	224	57	38	68	63	46	39	56	422	32	49	15	182	124	108	21
PSI minimum	0	0	0	0	0	0	0	0	0	0	0	0	0	0	0	0	0	0	0	0	0	0	0	0	0	0	0	0	0	0	0	0	0	0	0	0	0	0	0	0	0	0	0	0	0	0	0	0	0
P value	0.00205	0.00679	0.00939	0.01092	0.0121	0.0122	0.01336	0.01361	0.01498	0.01607	0.01615	0.01634	0.01721	0.01726	0.01803	0.01843	0.01902	0.01917	0.01968	0.02036	0.02101	0.02128	0.0215	0.02448	0.0248	0.02666	0.02675	0.02709	0.02709	0.02709	0.02933	0.02933	0.02933	0.02951	0.03144	0.03148	0.03182	0.03192	0.03333	0.03419	0.03424	0.03486	0.0356	0.03581	0.0371	0.03742	0.03975	0.03975	0.04024
Omega Square	0.01398	0.30647	0.27789	0.26472	0.02967	0.25515	0.24729	0.0317	0.01056	0.23141	0.03733	0.07268	0.02706	0.03451	0.00165	0.21965	0.21699	0.21629	0.03704	0.21119	0.00728	0.20744	0.03677	0.0095	0.01279	0.05619	0.03013	0.02268	0.02294	0.18707	0.03236	0.03023	0.03852	0.17991	0.0373	0.17451	0.01985	0.00386	0.16979	0.04068	0.03717	0.00425	0.05311	0.00114	0.04051	0.03787	0.15522	0.04444	0.04172
Negatively Activated Voxels
Region of Interest(ROI)	superior colliculus	10th cerebellar lobule	granular cell layer	reticulotegmental nucleus	6th cerebellar lobule	CA1	globus pallidus	lateral lemniscus	lateral reticular area	ventral thalamic area	cerebellar nuclear area	7th cerebellar lobule	8th cerebellar lobule	subiculum	medullary reticular ventral area	parietal ctx	medullary reticular dorsal area	mesencephalic reticular formation	internal capsule	lemniscal area	pontine reticular nucleus oral	extended amydala	posterior thalamic area	9th cerebellar lobule	principal sensory nucleus trigeminal	lateral rostral hypothalamic area	decussation superior cerebellar peduncle	solitary tract area	medial preoptic area	pyramidal tracts	lateral geniculate	diagonal band of Broca	ambiguus area	caudate putamen	medial geniculate	caudal piriform ctx	paramedian lobule	paraventricular hypothalamic area	reuniens thalamic area	dentate gyrus	5th cerebellar lobule	ventral pallidum	frontal association ctx	gigantocelllaris reticular area	CA3	entorhinal ctx	posterior hypothalamic area	pituitary	orbital ctx
ROI-ID	120	1	52	116	6	22	51	67	72	137	26	7	9	117	78	108	77	85	54	68	103	40	104	10	106	66	139	124	84	111	64	35	16	32	80	97	100	91	112	36	5	136	48	49	23	43	96	99	87
Veh mean	35	2	7	4	4	22	5	1	2	13	4	4	7	24	5	1	3	20	8	2	13	2	2	5	6	7	0	9	8	4	2	2	2	86	3	36	13	0	2	26	21	5	8	23	13	90	0	9	17
Veh Std Error	30.835	2.3	3.89715	3.69023	3.46875	13.9851	4.01608	1.2	1.38884	12.3396	3.7677	2.02786	2.56147	20.3459	3.69384	0.481894	1.11555	16.9727	4.50728	1.49666	10.5946	1.5	1.7	2.4	4.7488	4.53186	0.1	3.62093	3.33267	2.17076	1.34205	1.30128	0.597216	50.9385	2.77208	12.1264	4.20965	0.221108	1.98774	18.824	12.767	4.75208	4.78191	15.3525	6.84276	42.418	0.2	3.14837	13.7373
Veh median	3.5	0	2.5	0	0	5	0	0	0	0	0	1	2.5	0	1.5	1	2.5	0	1	0	0	0	0	0.5	0	3	0	4	3	0	0	0	1	10.5	0	25	10	0	0	7.5	3	0	2	10	5	46.5	0	8.5	3
Veh maximum	312	23	41	37	35	145	41	12	11	124	38	19	20	206	38	5	11	171	46	15	107	15	17	22	48	47	1	31	29	21	13	12	4	523	28	99	30	2	20	194	131	48	49	160	71	432	2	26	140
Veh minimum	0	0	0	0	0	0	0	0	0	0	0	0	0	0	0	0	0	0	0	0	0	0	0	0	0	0	0	0	0	0	0	0	0	0	0	0	0	0	0	0	0	0	0	0	0	0	0	0	0
PSI mean	52	6	25	11	31	33	13	4	6	19	9	29	32	29	16	1	8	21	12	4	20	3	5	21	14	15	0	21	13	7	5	5	4	102	5	45	29	1	3	35	21	8	12	47	18	91	1	6	19
PSI Std Error	23.3688	2.95112	10.161	4.67067	14.5455	15.4522	5.91986	2.11273	2.75722	12.0974	5.07123	11.3886	10.6969	16.5328	6.05355	1.08816	2.61058	12.4334	3.65179	1.96484	12.1482	1.87548	3.10425	8.51856	6.30938	6.52333	0	7.5311	3.3506	3.17793	2.15744	1.7127	1.35065	46.058	2.51706	10.4079	11.3875	0.63901	1.45227	17.0466	12.6929	3.97139	5.24982	18.9459	6.14127	30.9688	0.369274	2.22435	12.0907
PSI median	19.5	1	12	3.5	3.5	25	4	0	2	2.5	1.5	7	31.5	7	5	0	5	2	13.5	1	3.5	0	0	6	2.5	6.5	0	12.5	10.5	3.5	1.5	3	2	65.5	0.5	38.5	18.5	0	0	12	0	1	7.5	21	15.5	50.5	0	4	4.5
PSI maximum	223	24	110	39	124	179	60	23	26	124	45	93	104	180	56	12	22	118	34	21	119	20	32	79	56	60	0	59	35	34	18	14	13	519	22	115	105	5	11	184	113	38	56	186	69	353	4	18	135
PSI minimum	0	0	0	0	0	0	0	0	0	0	0	0	0	0	0	0	0	0	0	0	0	0	0	0	0	0	0	0	0	0	0	0	0	0	0	8	0	0	0	0	0	0	0	0	0	8	0	0	0
P value	0.04801	0.07267	0.07436	0.08191	0.10519	0.11129	0.12405	0.14151	0.14913	0.16531	0.17097	0.17147	0.17173	0.17186	0.17612	0.19211	0.20179	0.20441	0.20631	0.20639	0.21235	0.24308	0.24308	0.25295	0.25929	0.26454	0.27332	0.28316	0.28591	0.29025	0.30647	0.30663	0.30943	0.31485	0.3176	0.32249	0.32713	0.33789	0.33843	0.35293	0.3679	0.37401	0.3745	0.38633	0.38837	0.3912	0.40463	0.40529	0.42095
Omega Square	0.14342	0.09065	0.10016	0.10124	0.08207	0.07849	0.0657	0.03631	0.05564	0.04883	0.04142	0.04593	0.0406	0.04905	0.04062	0.02685	0.03026	0.02916	0.03314	0.01951	0.02922	-0.00759	-0.00165	0.01463	0.01896	0.01625	-0.04818	0.01312	0.01177	-6e-05	0.0102	-0.00411	0.00993	0.01152	-0.00114	0.00399	0.00715	-0.00805	-0.01905	0.0022	-0.01186	-0.0095	-0.00673	-0.005	-0.00386	-0.00425	-0.06424	-0.01668	-0.01065
[truncated: 86 more columns]

## Sheet: Tables
		Positive BOLD Volume of Activation - REWARD										Negative BOLD Volume of Activation - FEAR										Positive BOLD Volume of Activation - REWARD									Negative BOLD Volume of Activation - REWARD
				Vehicle			Psilocybin							Vehicle			Psilocybin						Vehicle			Psilocybin						Vehicle			Psilocybin
		Brain Area	ROI-ID	Mean	SE		Mean	SE	P val	Ω Sq		Brain Area	ROI-ID	Mean	SE		Mean	SE	P val	Ω Sq		Brain Area	Mean	SE		Mean	SE	P val	Ω Sq		Brain Area	Mean	SE		Mean	SE	P val	Ω Sq
		cuneate n.	34	2	0.573488	>	0	0.196561	0.00205	0.01398		pyramidal tracts	111	16	2.77289	>	4	1.56074	0.00252	0.34963		lateral reticular area	13	1.76541	>	3	1.01325	0.00062	0.58221		pyramidal tracts	4	2.17076	<	16	2.77289	0.00678	0.3183
		reticulotegmental n.	116	21	4.1505	>	6	3.44788	0.00679	0.30647		retrosplenial caudal ctx	113	37	10.2198	>	11	4.61436	0.01151	0.234		accumbens core	28	5.93633	>	5	3.14042	0.00191	0.01469		lateral reticular area	2	1.38884	<	11	2.71129	0.0079	0.34118
		6th cerebellar lobule	6	120	18.8305	>	49	20.9156	0.00939	0.27789		gigantocelllaris reticular n.	49	67	19.8081	>	20	10.9038	0.01504	0.21116		retrosplenial rostral ctx	90	13.0578	>	34	10.1117	0.00508	0.36867		ambiguus area	2	0.597216	<	6	1.59896	0.0147	0.26625
		lateral reticular n.	72	13	1.76541	>	6	2.48084	0.01092	0.26472		primary motor ctx	74	35	7.37631	>	14	5.58547	0.01809	0.19685		retrosplenial caudal ctx	106	16.0279	>	37	12.2424	0.00514	0.36737		10th cerebellar lobule	2	2.3	<	12	4.29328	0.01498	0.24717
		retrosplenial caudal ctx	113	106	16.0279	>	43	15.2795	0.0121	0.02967		caudal piriform ctx	97	54	10.7766	>	24	8.32705	0.02162	0.18401		subiculum	164	26.2701	>	45	19.0853	0.00648	0.34451		gigantocelllaris reticular area	23	15.3525	<	67	19.8081	0.01888	0.2359
		caudate putamen	32	409	79.7323	>	160	62.8531	0.0122	0.25515		substantia nigra	123	13	3.72618	>	3	1.58882	0.02318	0.1769		caudate putamen	409	79.7323	>	125	42.7755	0.0065	0.3442		6th cerebellar lobule	4	3.46875	<	71	24.1919	0.01911	0.23476
		subiculum	117	164	26.2701	>	65	24.109	0.01336	0.24729		central medial thalamic n.	29	2	1.02252	>	0	0.270327	0.0236	0.16979		dentate gyrus	150	28.5147	>	39	19.7068	0.0065	0.3442		medial mammillary area	4	1.64958	<	14	2.86667	0.0204	0.22664
		lateral preoptic n.	71	7	1.81384	>	2	1.39561	0.01361	0.0317		facial n.	8	3	0.632456	>	1	0.405096	0.02361	0.18044		posterior thalamic area	19	3.98107	>	5	3.37721	0.00703	0.33655		mesencephalic reticular formation	20	16.9727	<	21	7.38234	0.02117	0.2285
		reticular thalamic n.	115	25	5.36749	>	8	3.52738	0.01498	0.01056		reticulotegmental n.	116	13	4.09118	>	3	2.0832	0.02707	0.17933		lateral preoptic area	7	1.81384	>	2	1.50886	0.00791	0.03968		superior colliculus	35	30.835	<	70	19.4148	0.0215	0.23371
		superior colliculus	120	220	40.0208	>	88	31.1226	0.01607	0.23141		intermediate reticular n.	60	27	7.32886	>	9	4.73029	0.03048	0.1569		ventral thalamic area	123	25.3912	>	34	15.5133	0.00801	0.32377		primary motor ctx	15	6.84763	<	35	7.37631	0.02282	0.22164
		parafascicular thalamic n.	95	2	0.667499	>	0	0.143019	0.01615	0.03733		pituitary	99	12	4.36412	>	3	2.11102	0.03823	0.14256		superior colliculus	220	40.0208	>	68	25.5913	0.00815	0.32203		cerebral peduncle	18	12.4154	<	59	19.7652	0.02293	0.21812
		dorsal hippocampal commissure	37	7	1.5206	>	3	1.25408	0.01634	0.07268		parafascicular thalamic n.	95	1	0.495536	>	0	0	0.03876	0.16033		reticulotegmental nucleus	21	4.1505	>	6	4.3	0.00889	0.31361		spinal trigeminal nuclear area	17	4.35903	<	49	11.4061	0.02329	0.21334
		anterior pretectal thalamic n.	18	10	2.0602	>	3	1.21979	0.01721	0.02706		2nd cerebellar lobule	2	21	7.07704	>	9	4.24188	0.03882	0.13918		extended amydala	17	3.69519	>	5	1.8868	0.00914	0.31084		lateral lemniscus	1	1.2	<	3	1.11754	0.02369	0.20197
		retrosplenial rostral ctx	114	90	13.0578	>	39	14.5798	0.01726	0.03451		superior colliculus	120	70	19.4148	>	23	9.51591	0.04015	0.13769		ambiguus area	8	1.34825	>	3	0.760117	0.00958	0.30631		subiculum	24	20.3459	<	45	14.2778	0.0251	0.22089
		posterior thalamic n.	104	19	3.98107	>	7	2.79108	0.01803	0.00165		basal amygdaloid n.	21	31	6.40625	>	13	5.55208	0.04518	0.1292		ventral pallidum	41	8.31465	>	12	7.33	0.00958	0.30625		inferior colliculus	23	21.0523	<	50	19.7018	0.02648	0.2057
		lateral geniculate	64	13	3.08923	>	5	2.47334	0.01843	0.21965		pontine reticular n. caudal	102	50	15.7169	>	13	5.99808	0.04518	0.13069		substantia nigra	43	8.89625	>	14	5.56577	0.01241	0.28124		substantia nigra	4	3.16158	<	13	3.72618	0.02648	0.20983
		principal sensory n. trigeminal	106	58	10.9069	>	21	8.99541	0.01902	0.21699		entorhinal ctx	43	137	29.5601	>	67	23.2024	0.04708	0.1256		lateral septal area	43	6.99873	>	17	5.65538	0.01258	0.27996		dentate gyrus	26	18.824	<	52	12.9807	0.03058	0.20498
		ventral thalamic n.	137	123	25.3912	>	49	19.91	0.01917	0.21629		anterior pretectal thalamic n.	18	6	1.81628	>	2	0.663132	0.04909	0.12576		4th cerebellar lobule	19	3.63333	>	6	2.98217	0.01271	0.27892		lemniscal area	2	1.49666	<	8	2.70822	0.03145	0.18818
		median raphe n.	83	26	5.57465	>	10	4.43505	0.01968	0.03704		medial mammillary n.	82	14	2.86667	>	6	2.70185	0.04939	0.12783		dorsal hippocampal commissure	7	1.5206	>	2	0.686375	0.01323	0.27507		interpeduncular area	1	0.553775	<	5	1.58325	0.0404	0.15577
		ambiguus n.	16	8	1.34825	>	4	1.54233	0.02036	0.21119		reticular thalamic n.	115	4	1.42361		2	1.28452	0.05146	0.11597		orbital ctx	107	25.1338	>	40	22.6501	0.01327	0.0039		facial nucleus	1	0.69602	<	3	0.632456	0.04114	0.15232
		spinal trigeminal nuclear n.	125	75	16.1425	>	34	13.2291	0.02101	0.00728		pedunculopontine tegmental n.	109	13	4.62133		5	2.31827	0.05186	0.11979		medial dorsal thalamic area	11	2.36385	>	4	2.06047	0.01352	0.00419		2nd cerebellar lobule	8	4.6619	<	21	7.07704	0.04211	0.16435
		paramedian lobule	100	48	11.5173	>	17	10.5588	0.02128	0.20744		medial amygdaloid n.	79	17	4.49802		9	4.1147	0.06041	0.10883		5th cerebellar lobule	60	14.0515	>	13	8.40503	0.01438	0.00726		4th cerebellar lobule	6	3.81576	<	10	3.19305	0.04213	0.17181
		lateral posterior thalamic n.	69	13	3.32482	>	5	2.41209	0.0215	0.03677		cerebral peduncle	31	59	19.7652		24	10.8441	0.06242	0.10692		anterior cingulate area	66	15.3071	>	22	10.0791	0.01472	0.03791		reticulotegmental nucleus	4	3.69023	<	13	4.09118	0.04236	0.17143
		ventral pallidum	136	41	8.31465	>	17	6.92011	0.02448	0.0095		globus pallidus	51	9	3.6606		4	3.8979	0.06539	0.09538		6th cerebellar lobule	120	18.8305	>	46	16.6265	0.01556	0.25955		frontal association ctx	8	4.78191	<	30	9.86824	0.04463	0.15646
		primary motor ctx	74	103	21.0534	>	50	20.1817	0.0248	0.01279		mesencephalic reticular formation	85	21	7.38234		10	5.4152	0.07291	0.09431		CA1	192	34.0169	>	68	24.9146	0.01556	0.25955		simple lobule cerebellum	13	7.8924	<	27	12.1906	0.04724	0.14874
		accumbens core	13	28	5.93633	>	13	4.77961	0.02666	0.05619		principal sensory n. trigeminal	106	19	6.71359		5	2.96086	0.07309	0.09134		accumbens shell	34	7.56667	>	10	5.47164	0.01578	0.25826		3rd cerebellar lobule	6	4.74224	<	13	4.25519	0.04737	0.15121
		auditory ctx	20	76	15.8762	>	28	12.0112	0.02675	0.03013		dentate gyrus	36	52	12.9807		26	10.4965	0.07554	0.09499		mesencephalic reticular formation	168	29.158	>	51	22.8405	0.01722	0.24994		crus of ansiform lobule	43	18.4861	<	123	31.7374	0.04902	0.15003
		cerebral peduncle	31	105	20.1853	>	42	18.5234	0.02709	0.02268		secondary motor ctx	75	38	10.6521		22	9.16557	0.07975	0.08777		bed nucleus stria terminalis	27	4.5	>	9	5.09466	0.01813	0.00573		dorsal hippocampal commissure	1	0.6	<	2	0.619139	0.05041	0.14465
		crus of ansiform lobule	33	196	37.9276	>	87	33.5877	0.02709	0.02294		ventral pallidum	136	9	3.3173		3	2.43453	0.08049	0.08274		reticular thalamic area	25	5.36749	>	7	2.85209	0.02046	0.2336		medullary reticular ventral area	5	3.69384		17	4.50197	0.05058	0.14841
		dentate gyrus	36	150	28.5147	>	61	21.672	0.02709	0.18707		solitary tract n.	124	18	5.51362		7	3.68886	0.08135	0.0886		entorhinal ctx	319	52.348	>	131	35.4621	0.02109	0.23075		central medial thalamic area	2	1.6		2	1.02252	0.05089	0.13059
		anterior hypothalamic n.	15	34	7.20964	>	13	4.54539	0.02933	0.03236		internal capsule	54	10	3.415		3	1.48237	0.08629	0.07818		lemniscal area	17	3.28363	>	4	2.93712	0.0214	0.22937		prelimbic ctx	2	1.8915		9	3.45382	0.06051	0.11902
		inferior colliculus	55	170	28.5042	>	70	27.2762	0.02933	0.03023		subiculum	117	45	14.2778		18	7.55136	0.08638	0.08292		medial septal area	5	1.43914	>	2	0.845905	0.02233	0.05499		7th cerebellar lobule	4	2.02786		28	8.61426	0.06077	0.13328
		pedunculopontine tegmental n.	109	26	5.25399	>	12	4.90848	0.02933	0.03852		visual 1 ctx	133	101	33.5762		41	16.9408	0.08779	0.08131		inferior colliculus	170	28.5042	>	77	21.3182	0.02313	0.22203		dorsal medial hypothalamic area	1	0.339935		3	0.734091	0.06193	0.11561
		CA1	22	192	34.0169	>	85	25.0878	0.02951	0.17991		pontine n.	101	41	10.6202		18	9.81397	0.09339	0.08138		anterior thalamic area	26	4.96219	>	9	4.69468	0.02519	0.02106		CA1	22	13.9851		49	17.5352	0.06282	0.13802
		central amygdaloid n.	25	39	8.19275	>	19	7.14031	0.03144	0.0373		vestibular n.	134	41	12.5663		17	7.77265	0.09524	0.07571		globus pallidus	58	12.6434	>	21	7.36086	0.02718	0.20696		retrosplenial caudal ctx	20	13.776		37	10.2198	0.06332	0.14395
		internal capsule	54	31	7.97217	>	11	4.05717	0.03148	0.17451		retrosplenial rostral ctx	114	34	9.65223		16	7.61561	0.09642	0.07176		pedunculopontine tegmental area	26	5.25399	>	8	3.97338	0.02765	0.20536		lateral paragigantocellular area	8	3.2402		17	3.1	0.07182	0.11481
		basal amygdaloid n.	21	43	8.34965	>	19	8.08754	0.03182	0.01985		cortical amygdaloid n.	30	42	12.8753		18	6.23349	0.09844	0.07401		primary motor ctx	103	21.0534	>	44	16.539	0.02837	0.203		pontine reticular nucleus caudal	16	10.3342		50	15.7169	0.07335	0.12046
		CA3	23	65	13.1172	>	28	6.80552	0.03192	0.00386		stria terminalis	127	0	0.133333		0	0	0.09886	0.0252		temporal ctx	38	5.85339	>	18	6.16883	0.03058	0.04002		paramedian lobule	13	4.20965		45	12.7647	0.07796	0.11
		solitary tract n.	124	24	6.11746	>	10	5.19346	0.03333	0.16979		dorsal raphe	39	5	2.24994		2	1.77229	0.10165	0.05768		parabrachial area	10	2.28132	>	3	1.93333	0.03325	0.00869		pontine area	17	7.70973		41	10.6202	0.08645	0.10449
		2nd cerebellar lobule	2	32	6.00749	>	14	4.53496	0.03419	0.04068		inferior colliculus	55	50	19.7018		21	12.4315	0.10191	0.06981		10th cerebellar lobule	13	2.63923	>	4	2.04831	0.03346	0.18772		granular cell layer	7	3.89715		28	10.7386	0.08765	0.10674
		temporal ctx	128	38	5.85339	>	17	6.42698	0.03424	0.03717		forceps minor corpus callosum	47	2	0.669992		0	0.189466	0.10823	0.04592		lateral dorsal thalamic area	15	3.45382	>	6	2.89904	0.03346	0.18772		corpus callosum	14	6.95254		24	7.31331	0.08813	0.10081
		entorhinal ctx	43	319	52.348	>	156	43.7405	0.03486	0.00425		medial geniculate	80	4	1.86309		1	0.612896	0.11719	0.03305		pontine reticular nucleus oral	83	16.7206	>	25	12.5601	0.03389	0.18655		flocculus cerebellum	16	4.93919		36	8.6557	0.08873	0.09268
		4th cerebellar lobule	4	19	3.63333	>	8	3.44304	0.0356	0.05311		parvicellular reticular n.	94	19	5.92584		8	3.5368	0.1242	0.05794		lateral geniculate	13	3.08923	>	5	2.34497	0.035	0.02537		parvicellular reticular area	7	3.2104		19	5.92584	0.0933	0.09443
		medial geniculate	80	30	6.43912	>	13	5.78785	0.03581	0.00114		lateral caudal hypothalamic n.	65	8	2.61109		2	0.970065	0.13071	0.04845		pontine reticular nucleus caudal	75	15.0341	>	29	16.5953	0.03678	0.17905		secondary motor ctx	17	9.30376		38	10.6521	0.0948	0.09543
		medial dorsal thalamic n.	76	11	2.36385	>	5	1.69737	0.0371	0.04051		prepositus n.	105	7	2.14709		2	1.41648	0.132	0.06542		parafascicular thalamic area	2	0.667499	>	0	0.305505	0.03753	0.01582		medial amygdaloid area	12	5.95128		17	4.49802	0.0948	0.09636
		secondary somaotsensory ctx	119	105	20.3613	>	52	18.7623	0.03742	0.03787		4th cerebellar lobule	4	10	3.19305		4	1.83764	0.13255	0.05867		anterior pretectal thalamic area	10	2.0602	>	4	1.69443	0.04429	0.1621		CA3	13	6.84276		19	4.23478	0.10229	0.08908
		pontine reticular n. oral	103	83	16.7206	>	33	14.5374	0.03975	0.15522		caudate putamen	32	77	22.7343		46	24.9596	0.1347	0.05224		granular cell layer	101	25.2551	>	39	21.6832	0.04463	0.16142		principal sensory nucleus trigeminal	6	4.7488		19	6.71359	0.10409	0.08433
		simple lobule cerebellum	121	63	13.5847	>	28	12.1564	0.03975	0.04444		anterior commissure	12	1	0.573488		0	0.189466	0.13719	0.03003		gigantocelllaris reticular area	96	20.2194	>	46	15.8179	0.04491	0.16084		olivary complex	2	1.01598		8	2.78169	0.10737	0.07854
		dorsal raphe	39	9	1.93362	>	4	2.49773	0.04024	0.04172		locus ceruleus	62	1	0.448454		1	0.305924	0.13913	0.05261		medial geniculate	30	6.43912	>	13	5.07554	0.04843	0.03778		entorhinal ctx	90	42.418		137	29.5601	0.11228	0.08916
		parabrachial n.	93	10	2.28132	>	4	2.11918	0.04077	0.0539		tenia tecta ctx	130	9	3.61417		6	3.7238	0.14086	0.04703		cerebral peduncle	105	20.1853	>	45	13.1274	0.04928	0.15246		pontine reticular nucleus oral	13	10.5946		28	11.5881	0.11295	0.08203
		fornix	44	1	0.290593	>	0	0.250756	0.04323	0.03466		periaqueductal gray	92	34	11.547		18	6.40903	0.14281	0.0482		infralimbic ctx	4	1.25122		1	0.81377	0.05156	0.03208		cerebellar nuclear area	4	3.7677		16	6.24153	0.11558	0.06637
		pontine reticular n. caudal	102	75	15.0341	>	32	13.674	0.0436	0.03811		corpus callosum	24	24	7.31331		15	5.68241	0.14381	0.04761		2nd cerebellar lobule	32	6.00749		16	3.9425	0.053	0.14593		ventricle	36	13.8367		54	9.81048	0.12052	0.0772
		anterior thalamic n.	19	26	4.96219	>	12	3.89988	0.04366	0.0362		frontal association ctx	48	30	9.86824		12	5.08076	0.14513	0.04531		7th cerebellar lobule	33	11.0532		7	3.40408	0.05349	0.1451		ventral thalamic area	13	12.3396		17	7.32302	0.12147	0.08452
		parvicellular reticular n.	94	31	6.5426	>	13	5.58624	0.04366	0.03883		dorsal hippocampal commissure	37	2	0.619139		1	0.502558	0.14758	0.03925		habenular area	3	0.840635		1	0.578312	0.05396	0.03411		lateral dorsal thalamic area	5	2.27669		11	3.519	0.12182	0.08022
		gigantocelllaris reticular n.	49	96	20.2194	>	40	20.3706	0.04372	0.005		flocculus cerebellum	46	36	8.6557		21	6.51261	0.15355	0.04361		paraventricular thalamic area	9	2.13672		3	2.15097	0.0555	0.03926		olfactory tubercles	12	3.14042		8	5.82943	0.12505	0.06538
		lateral rostral hypothalamic n.	66	64	14.1439	>	26	9.74104	0.04407	0.14676		3rd cerebellar lobule	3	13	4.25519		6	3.1448	0.15397	0.04351		anterior olfactory area	106	21.5521		56	25.3654	0.05688	0.03995		fornix	0	0.213437		0	0	0.14679	-0.05156
		medial septal n.	86	5	1.43914	>	3	1.31051	0.04529	0.03413		granular cell layer	52	28	10.7386		20	10.0265	0.15693	0.04579		zona incerta	21	4.16186		10	3.55418	0.05755	0.0058		ventral pallidum	5	4.75208		9	3.3173	0.14724	0.06659
		decussation superior cerebellar peduncle	139	0	0.221108	>	0	0	0.04659	0.04818		pontine reticular n. oral	103	28	11.5881		11	6.25433	0.15918	0.0391		medullary reticular ventral area	29	6.6407		13	5.09346	0.05774	0.13829		reticular thalamic area	3	2.26593		4	1.42361	0.16246	0.0587
		anterior cingulate n.	27	66	15.3071	>	30	12.5954	0.04735	0.0262		primary somatosensory ctx	118	124	35.7401		79	26.7372	0.17181	0.03547		periaqueductal gray	100	18.0402		50	16.9928	0.0585	0.13712		posterior thalamic area	2	1.7		4	2.65602	0.16399	0.04396
		orbital ctx	87	107	25.1338	>	46	22.3293	0.0476	0.01065		fimbria hippocampus	45	21	4.85112		13	4.27305	0.18111	0.03344		lateral lemniscus	16	3.84722		7	2.25586	0.06024	0.13452		solitary tract area	9	3.62093		18	5.51362	0.16429	0.0527
		extended amydala	40	17	3.69519	>	7	3.32791	0.04801	0.00759		anterior amygdaloid n.	11	5	1.68951		2	0.77294	0.18382	0.03615		3rd cerebellar lobule	26	7.27133		12	6.70456	0.06034	0.13437		ventral tegmental area	1	0.795124		3	1.52789	0.16874	0.03201
		mesencephalic reticular formation	85	168	29.158	>	70	30.5124	0.05037	0.1359		olfactory tubercles	131	8	5.82943		6	1.41512	0.18814	0.03023		solitary tract area	24	6.11746		9	4.18728	0.06193	0.13207		vestibular area	18	8.21793		41	12.5663	0.18239	0.04467
		anterior commissure	12	6	1.59025		3	0.680908	0.0533	0.05318		10th cerebellar lobule	1	12	4.29328		5	2.50154	0.19499	0.02893		lateral rostral hypothalamic area	64	14.1439		28	10.6126	0.06282	0.00169		locus ceruleus	1	0.223607		1	0.448454	0.19161	0.03657
		medial amygdaloid n.	79	32	7.45721		16	6.42203	0.05433	0.02161		rostral piriform ctx	98	50	15.5213		27	9.41439	0.19706	0.02776		decussation superior cerebellar peduncle	0	0.221108		0	0	0.06789	0.06323		fimbria hippocampus	13	4.42782		21	4.85112	0.19503	0.03798
		external capsule	41	30	6.92949		12	4.07682	0.05474	0.03006		lateral paragigantocellular n.	70	17	3.1		12	4.26194	0.20114	0.02718		anterior commissure	6	1.59025		2	1.12744	0.06875	0.05524		intermediate reticular area	13	4.54472		27	7.32886	0.19639	0.03714
		globus pallidus	51	58	12.6434		21	9.87601	0.05509	0.12866		fornix	44	0	0		0	0.189466	0.20472	-0.03378		primary somatosensory ctx	356	59.1959		197	66.3548	0.06964	0.04391		extended amydala	2	1.5		3	1.40673	0.19652	0.02629
		medial preoptic n.	84	27	5.335		14	3.58109	0.05516	0.12856		interpeduncular n.	59	5	1.58325		2	1.51446	0.20479	0.02754		pontine area	27	9.39746		10	5.55938	0.07149	0.11942		9th cerebellar lobule	5	2.4		14	5.76474	0.19734	0.03623
		cerebellar nuclear n.	26	28	6.39279		11	6.76639	0.05578	0.12766		lateral reticular n.	72	11	2.71129		6	1.51361	0.21314	0.02492		lateral posterior thalamic area	13	3.32482		7	3.66606	0.0716	0.11928		anterior pretectal thalamic area	3	1.32874		6	1.81628	0.20552	0.03963
		intermediate reticular n.	60	36	7.78381		19	8.62589	0.05934	0.02775		spinal trigeminal nuclear n.	125	49	11.4061		32	9.49953	0.2263	0.0183		principal sensory nucleus trigeminal	58	10.9069		27	9.83847	0.07445	0.11587		globus pallidus	5	4.01608		9	3.6606	0.21834	0.03337
		accumbens shell	14	34	7.56667		15	4.91218	0.05949	0.05351		extended amydala	40	3	1.40673		1	1.31266	0.22854	-0.00797		vestibular area	44	12.1484		16	9.27296	0.075	0.11522		basal amygdaloid area	25	11.0609		31	6.40625	0.22296	0.02943
		frontal association ctx	48	52	11.6576		26	9.5804	0.06007	0.00673		simple lobule cerebellum	121	27	12.1906		14	6.3279	0.23434	0.0183		frontal association ctx	52	11.6576		29	11.2771	0.07533	0.11484		caudate putamen	86	50.9385		77	22.7343	0.22296	0.04229
		lateral lemniscus	67	16	3.84722		8	3.00442	0.06264	0.11837		paramedian lobule	100	45	12.7647		20	9.66828	0.23563	0.01697		interpeduncular area	11	2.69979		4	2.31445	0.07543	0.11473		posterior hypothalamic area	0	0.2		2	1.38283	0.23391	-0.01994
		paraventricular hypothalamic n.	91	3	0.760847		1	0.653081	0.0639	0.00805		lateral rostral hypothalamic n.	66	11	4.64626		5	2.91394	0.24051	0.01356		medial amygdaloid area	32	7.45721		13	5.8731	0.07922	0.11046		pedunculopontine tegmental area	8	3.89087		13	4.62133	0.23722	0.03053
		substantia nigra	123	43	8.89625		21	7.18078	0.06455	0.05737		optic tract	90	1	0.516398		1	0.458537	0.24345	-0.01197		prepositus area	3	1.32665		1	0.99387	0.08013	0.10947		retrosplenial rostral ctx	18	8.57878		34	9.65223	0.25505	0.03434
		primary somatosensory ctx	118	356	59.1959		196	78.2509	0.06478	0.02036		zona incerta	140	4	1.8962		1	1.12831	0.24454	0.00123		8th cerebellar lobule	36	12.5069		8	4.22216	0.08124	0.02441		caudal piriform ctx	36	12.1264		54	10.7766	0.25666	0.0183
		lemniscal n.	68	17	3.28363		8	3.15208	0.06679	0.11325		lateral dorsal thalamic n.	63	11	3.519		7	3.04854	0.24925	0.01673		secondary motor ctx	104	26.0717		52	19.3424	0.08164	0.10785		lateral caudal hypothalamic area	3	2.04396		8	2.61109	0.2666	0.01
		medial mammillary n.	82	14	3.57911		5	3.13763	0.06797	0.04096		glomerular layer	50	42	12.9447		31	12.558	0.25055	0.01397		rostral piriform ctx	116	28.6118		55	20.5137	0.08164	0.03064		lateral septal area	11	5.19198		12	3.60015	0.28331	0.02141
		corpus callosum	24	94	18.697		46	12.8872	0.06947	0.02115		infralimbic ctx	56	0	0.4		0	0	0.25421	-0.18464		basal amygdaloid area	43	8.34965		20	6.62118	0.08187	0.10761		reuniens thalamic area	2	1.98774		2	1.26007	0.2859	-0.00761
		10th cerebellar lobule	1	13	2.63923		6	2.94906	0.07025	0.10925		lateral posterior thalamic n.	69	9	3.08401		4	2.11587	0.25822	0.01251		CA3	65	13.1172		32	9.33191	0.0821	0.10737		prepositus area	3	1.36991		7	2.14709	0.29134	0.01879
		paraventricular thalamic n.	110	9	2.13672		4	1.44678	0.07026	0.02918		accumbens shell	14	3	1.00222		1	1.13736	0.25959	0.00713		crus of ansiform lobule	196	37.9276		106	33.6704	0.0821	0.10737		parafascicular thalamic area	0	0.4		1	0.495536	0.30393	-0.01582
		7th cerebellar lobule	7	33	11.0532		16	9.44181	0.07181	0.10751		anterior olfactory n.	17	38	16.5374		22	11.0374	0.26239	0.01221		glomerular layer	113	27.0793		56	28.0282	0.08477	0.00561		periaqueductal gray	31	15.2885		34	11.547	0.3053	0.00948
		vestibular n.	134	44	12.1484		19	9.98374	0.07207	0.04087		7th cerebellar lobule	7	28	8.61426		13	7.58347	0.27081	0.0125		medial mammillary area	14	3.57911		6	3.71424	0.08576	0.10359		accumbens shell	2	1.58079		3	1.00222	0.30567	0.0071
		endopiriform n.	42	15	3.41955		8	3.20747	0.07264	0.0626		crus of ansiform lobule	33	123	31.7374		75	28.1425	0.27743	0.00845		insular caudal ctx	39	8.3735		20	5.96555	0.08837	0.04502		lateral posterior thalamic area	3	1.42205		9	3.08401	0.31247	0.0024
		bed n. stria terminalis	126	27	4.5		13	6.40644	0.07321	0.04851		temporal ctx	128	10	4.97951		3	1.74091	0.29929	-0.00337		cuneate area	2	0.573488		1	0.69602	0.08839	0.04161		decussation superior cerebellar peduncle	0	0.1		0	0	0.31731	-0.06323
		visual 1 ctx	133	241	39.8748		130	44.0352	0.07461	0.03229		ventral tegmental n.	138	3	1.52789		1	0.62532	0.30523	-0.01148		external capsule	30	6.92949		14	4.98988	0.0953	0.01998		zona incerta	2	2.18174		4	1.8962	0.32557	-0.0058
		caudal piriform ctx	97	75	14.3391		44	13.3794	0.07494	0.10415		ventral medial hypothalamic n.	135	10	2.7457		8	3.73411	0.30577	0.00055		corpus callosum	94	18.697		46	14.131	0.09555	0.09432		tenia tecta ctx	7	4.22742		9	3.61417	0.33375	-0.00206
		periaqueductal gray	92	100	18.0402		54	17.1927	0.07972	0.04138		insular rostral ctx	58	30	9.44951		19	7.36981	0.32022	-0.00245		central amygdaloid area	39	8.19275		19	5.58977	0.09593	0.02258		internal capsule	8	4.50728		10	3.415	0.34847	-0.00772
		anterior amygdaloid n.	11	8	2.49466		3	1.60869	0.08133	0.03941		lateral amygdaloid n.	61	3	0.845905		2	1.07118	0.32044	-0.00992		spinal trigeminal nuclear area	75	16.1425		42	12.8173	0.09605	0.09387		lateral amygdaloid area	4	2.6426		3	0.845905	0.35069	-0.00922
		ventral tegmental n.	138	14	3.19722		7	2.49363	0.08317	0.07988		orbital ctx	87	22	10.0725		12	6.89881	0.321	-0.00121		paramedian lobule	48	11.5173		22	10.372	0.10124	0.08939		medullary reticular dorsal area	3	1.11555		6	1.66833	0.3557	-0.00919
		zona incerta	140	21	4.16186		10	4.47891	0.08317	0.03449		olivary complex	88	8	2.78169		5	1.7339	0.32113	-0.00162		median raphe area	26	5.57465		13	5.23461	0.10255	0.0523		lateral rostral hypothalamic area	7	4.53186		11	4.64626	0.35683	-0.00169
		dorsal medial hypothalamic n.	38	6	1.46401		3	0.96295	0.08353	0.06398		posterior hypothalamic n.	96	2	1.38283		0	0.354459	0.32323	-0.03834		fimbria hippocampus	29	6.56455		15	3.57476	0.10385	0.08724		infralimbic ctx	0	0.221108		0	0.4	0.35767	-0.03208
		infralimbic ctx	56	4	1.25122		1	0.510496	0.0928	0.06088		dorsal medial hypothalamic n.	38	3	0.734091		1	0.568399	0.32791	-0.00676		parietal ctx	4	0.924362		2	0.936305	0.10386	0.0434		parabrachial area	3	1.51474		6	2.88771	0.37032	-0.00869
		medullary reticular ventral n.	78	29	6.6407		15	6.88256	0.09572	0.08508		cerebellar nuclear n.	26	16	6.24153		7	4.27875	0.33119	-0.00563		posterior hypothalamic area	8	2.13333		3	1.07548	0.10876	0.01994		glomerular layer	23	6.07582		42	12.9447	0.38432	-0.00561
		3rd cerebellar lobule	3	26	7.27133		12	5.39044	0.09716	0.03342		6th cerebellar lobule	6	71	24.1919		40	18.6071	0.34535	-0.00253		central medial thalamic area	12	3.22421		6	2.62552	0.10908	0.08309		bed nucleus stria terminalis	7	3.96597		8	3.01496	0.40493	-0.00573
		interpeduncular n.	59	11	2.69979		5	2.02765	0.10046	0.08514		ventral thalamic n.	137	17	7.32302		8	4.5366	0.35359	-0.00962		ventral tegmental area	14	3.19722		7	2.46216	0.11786	0.0766		medial dorsal thalamic area	5	2.03443		6	1.83666	0.41701	-0.00419
		5th cerebellar lobule	5	60	14.0515		28	12.1957	0.10275	0.01186		parabrachial n.	93	6	2.88771		1	0.851846	0.37276	-0.01604		medial preoptic area	27	5.335		15	5.44273	0.11912	0.04511		orbital ctx	17	13.7373		22	10.0725	0.41701	-0.0039
		olfactory tubercles	131	22	5.32124		13	5.2405	0.10482	0.02856		lemniscal n.	68	8	2.70822		5	1.51022	0.37442	-0.0062		parvicellular reticular area	31	6.5426		16	5.52258	0.12038	0.07483		auditory ctx	19	5.61387		20	10.8922	0.42332	-0.0193
		lateral caudal hypothalamic n.	65	25	6.23975		11	4.7431	0.10996	0.04426		ambiguus n.	16	6	1.59896		4	1.1441	0.38278	-0.01066		intermediate reticular area	36	7.78381		21	7.16326	0.12066	0.07464		5th cerebellar lobule	21	12.767		45	16.8141	0.43481	-0.00726
		lateral dorsal thalamic n.	63	15	3.45382		8	2.32428	0.11088	0.02321		CA1	22	49	17.5352		32	10.9895	0.38397	-0.01206		caudal piriform ctx	75	14.3391		46	10.1974	0.12108	0.07435		optic tract	1	0.802773		1	0.516398	0.45489	-0.04363
		claustrum	28	0	0.133333		0	0	0.11241	1		bed n. stria terminalis	126	8	3.01496		4	1.92953	0.38727	-0.0119		anterior amygdaloid area	8	2.49466		4	1.92527	0.12197	0.03011		external capsule	4	1.90205		5	1.80401	0.46205	-0.01998
		rostral piriform ctx	98	116	28.6118		64	22.9203	0.11343	0.04061		lateral preoptic n.	71	1	0.481894		0	0.354459	0.39012	-0.02888		dorsal raphe	9	1.93362		5	1.85472	0.12723	0.03762		central amygdaloid area	11	7.06328		10	4.20331	0.48986	-0.02258
		ventricle	132	101	17.0916		57	13.9274	0.11343	0.03949		posterior thalamic n.	104	4	2.65602		2	1.74569	0.4018	-0.02352		lateral paragigantocellular area	24	4.79409		13	2.75358	0.12999	0.06847		lateral geniculate	2	1.34205		5	2.10845	0.50704	-0.02537
		reuniens thalamic n.	112	15	3.54276		8	2.97094	0.11894	0.01905		medial dorsal thalamic n.	76	6	1.83666		5	2.22486	0.40926	-0.01511		forceps minor corpus callosum	4	1.7127		2	0.792324	0.13594	0.03995		8th cerebellar lobule	7	2.56147		22	8.19763	0.52572	-0.02441
		cortical amygdaloid n.	30	50	12.1025		26	9.52839	0.12094	0.03399		prelimbic ctx	107	9	3.45382		5	2.55328	0.41795	-0.01796		diagonal band of Broca	13	3.1519		6	2.45764	0.13752	0.04536		paraventricular hypothalamic area	0	0.221108		1	0.38873	0.53233	-0.04645
		parietal ctx	108	4	0.924362		2	1.35149	0.12405	0.06537		central amygdaloid n.	25	10	4.20331		7	2.88919	0.42799	-0.02007		pyramidal tracts	23	4.72534		15	3.18416	0.13942	0.06271		forceps minor corpus callosum	1	0.690411		2	0.669992	0.53425	-0.03995
		secondary motor ctx	75	104	26.0717		56	22.2843	0.12927	0.04338		lateral geniculate	64	5	2.10845		2	1.06458	0.44072	-0.02081		claustrum	0	0.133333		0	0	0.14623	1		medial geniculate	3	2.77208		4	1.86309	0.53446	-0.03778
		central medial thalamic n.	29	12	3.22421		6	2.43584	0.13333	0.06437		median raphe n.	83	11	5.34997		4	2.1818	0.44372	-0.03521		9th cerebellar lobule	22	8.03361		6	2.83627	0.14834	0.05766		anterior thalamic area	7	3.85588		10	3.73631	0.53981	-0.02106
		flocculus cerebellum	46	65	12.7647		43	12.5417	0.13758	0.04182		9th cerebellar lobule	10	14	5.76474		14	6.38538	0.44986	-0.0171		tenia tecta ctx	34	9.27266		15	6.30881	0.14923	0.00206		accumbens core	4	2.76566		3	1.21335	0.55015	-0.01469
		medullary reticular dorsal n.	77	8	2.56558		5	2.10195	0.1439	0.05434		anterior thalamic n.	19	10	3.73631		8	3.16795	0.46883	-0.02114		endopiriform area	15	3.41955		9	4.01442	0.15817	0.06914		anterior amygdaloid area	4	1.64114		5	1.68951	0.55725	-0.03011
		fimbria hippocampus	45	29	6.56455		17	4.19632	0.14608	0.0255		parietal ctx	108	3	1.13774		1	0.568399	0.47145	-0.02454		prelimbic ctx	33	9.4404		14	6.54463	0.15962	0.05175		dorsal raphe	3	1.63163		5	2.24994	0.56226	-0.03762
		insular rostral ctx	58	86	19.1151		56	17.4176	0.14677	0.04109		lateral lemniscus	67	3	1.11754		3	1.67523	0.4761	-0.02528		lateral caudal hypothalamic area	25	6.23975		11	3.60262	0.16023	0.05144		rostral piriform ctx	44	18.6959		50	15.5213	0.59517	-0.03064
		lateral paragigantocellular n.	70	24	4.79409		15	4.30882	0.15582	0.04429		cuneate n.	34	2	0.6		1	0.685004	0.47965	-0.0167		reuniens thalamic area	15	3.54276		9	2.77609	0.16988	0.00761		pituitary	9	3.14837		12	4.36412	0.61702	-0.03729
		glomerular layer	50	113	27.0793		64	25.5928	0.16591	0.01494		external capsule	41	5	1.80401		4	1.59687	0.48514	-0.02537		simple lobule cerebellum	63	13.5847		37	11.8794	0.17281	0.04541		ventral medial hypothalamic area	8	2.80079		10	2.7457	0.61757	-0.04061
		habenular n.	53	3	0.840635		2	0.693585	0.18021	0.04555		5th cerebellar lobule	5	45	16.8141		17	7.20808	0.48882	-0.01984		lateral amygdaloid area	9	2.33071		6	1.97906	0.18848	0.00922		lateral preoptic area	1	0.597216		1	0.481894	0.61937	-0.03968
		lateral septal n.	73	43	6.99873		30	8.99983	0.19788	0.02283		medullary reticular ventral n.	78	17	4.50197		13	4.25833	0.49276	-0.02443		visual 1 ctx	241	39.8748		134	40.1933	0.1986	0.04477		habenular area	2	0.931546		3	0.805536	0.66976	-0.03411
		pontine n.	101	27	9.39746		17	8.38107	0.20495	0.04427		accumbens core	13	3	1.21335		1	0.73205	0.52251	-0.02869		cerebellar nuclear area	28	6.39279		14	5.33125	0.20797	0.03095		paraventricular thalamic area	4	2.20328		5	2.28522	0.67907	-0.03926
		8th cerebellar lobule	9	36	12.5069		19	11.4747	0.21897	0.02442		lateral septal n.	73	12	3.60015		11	3.74696	0.53147	-0.02589		internal capsule	31	7.97217		16	4.59093	0.21195	0.00772		anterior hypothalamic area	20	5.61239		18	5.70234	0.70514	-0.04354
		granular cell layer	52	101	25.2551		57	21.9956	0.23488	0.01964		auditory ctx	20	20	10.8922		13	6.6375	0.56456	-0.03351		olivary complex	13	3.15595		7	2.57423	0.21995	0.02668		insular rostral ctx	27	13.322		30	9.44951	0.70535	-0.0415
		optic tract	90	6	1.249		4	1.19468	0.23986	0.03628		paraventricular thalamic n.	110	5	2.28522		4	1.72054	0.5838	-0.03208		insular rostral ctx	86	19.1151		52	15.9025	0.22578	0.0415		diagonal band of Broca	2	1.30128		3	1.36463	0.70925	-0.04536
		9th cerebellar lobule	10	22	8.03361		12	6.16417	0.2531	0.01462		insular caudal ctx	57	14	3.58221		14	5.3613	0.61656	-0.03506		dorsal medial hypothalamic area	6	1.46401		4	1.1571	0.23669	0.02115		cuneate area	1	0.489898		2	0.6	0.7459	-0.04161
		prelimbic ctx	107	33	9.4404		15	6.8415	0.25466	0.07203		anterior hypothalamic n.	15	18	5.70234		15	5.01971	0.68412	-0.03884		secondary somaotsensory ctx	105	20.3613		64	21.3417	0.23937	0.04479		parietal ctx	1	0.481894		3	1.13774	0.74902	-0.0434
		pyramidal tracts	111	23	4.72534		13	4.7367	0.26055	6e-05		secondary somaotsensory ctx	119	19	6.82674		24	10.7397	0.68412	-0.03869		optic tract	6	1.249		4	1.30171	0.24904	0.04363		secondary somaotsensory ctx	25	12.6676		19	6.82674	0.76026	-0.04479
		tenia tecta ctx	130	34	9.27266		21	6.06905	0.26082	0.05273		medial septal n.	86	1	0.4		0	0.199358	0.68691	-0.05157		cortical amygdaloid area	50	12.1025		31	10.3494	0.25594	0.04565		cortical amygdaloid area	33	9.48572		42	12.8753	0.79111	-0.04565
		ventral medial hypothalamic n.	135	6	2.6533		3	1.5005	0.27814	0.04344		medullary reticular dorsal n.	77	6	1.66833		5	2.1095	0.70533	-0.03854		fornix	1	0.290593		1	0.458258	0.29681	0.05156		visual 1 ctx	97	34.9603		101	33.5762	0.79126	-0.04477
		olivary complex	88	13	3.15595		8	2.08603	0.30291	0.05204		stria medullaris	122	0	0.213437		0	0.118754	0.70676	-0.0548		paraventricular hypothalamic area	3	0.760847		2	0.650641	0.31553	0.04645		temporal ctx	6	2.66437		10	4.97951	0.81402	-0.04002
		insular caudal ctx	57	39	8.3735		28	8.4717	0.30526	0.04141		reuniens thalamic n.	112	2	1.26007		2	1.10593	0.70992	-0.04489		medullary reticular dorsal area	8	2.56558		6	2.07873	0.34343	0.00919		medial preoptic area	8	3.33267		9	2.99648	0.81641	-0.04511
		prepositus n.	105	3	1.32665		2	1.30122	0.31307	0.02181		endopiriform n.	42	1	0.843933		2	1.78203	0.71504	-0.04429		auditory ctx	76	15.8762		53	15.685	0.36435	0.0193		anterior olfactory area	36	11.4319		38	16.5374	0.82026	-0.03995
		lateral amygdaloid n.	61	9	2.33071		6	2.11201	0.31457	0.03383		ventricle	132	54	9.81048		51	12.8793	0.73271	-0.03988		anterior hypothalamic area	34	7.20964		26	9.07647	0.40462	0.04354		anterior commissure	2	0.859586		1	0.573488	0.85912	-0.05524
		diagonal band of Broca	35	13	3.1519		8	2.52563	0.35279	0.00411		habenular n.	53	3	0.805536		3	0.909353	0.7722	-0.03818		olfactory tubercles	22	5.32124		18	6.71317	0.44729	0.02227		median raphe area	9	5.60516		11	5.34997	0.86856	-0.0523
		anterior olfactory n.	17	106	21.5521		78	24.6379	0.35553	0.02806		paraventricular hypothalamic n.	91	1	0.38873		1	0.637503	0.77772	-0.04651		locus ceruleus	1	0.34801		1	0.223607	0.45151	0.02283		anterior cingulate area	10	8.23144		10	5.92884	0.90663	-0.03791
		pituitary	99	9	3.40278		6	2.69455	0.36131	0.01668		CA3	23	19	4.23478		18	4.79677	0.77955	-0.04156		pituitary	9	3.40278		7	3.33816	0.50576	0.03729		medial septal area	1	0.422953		1	0.4	0.92553	-0.05499
		posterior hypothalamic n.	96	8	2.13333		5	1.70805	0.38551	0.06424		anterior cingulate n.	27	10	5.92884		8	4.58341	0.84587	-0.04542		flocculus cerebellum	65	12.7647		51	11.1573	0.59642	0.0379		insular caudal ctx	16	5.14933		14	3.58221	0.93938	-0.04502
		forceps minor corpus callosum	47	4	1.7127		2	0.892732	0.416	0.04768		diagonal band of Broca	35	3	1.36463		2	1.17724	0.86689	-0.04631		facial nucleus	4	1.10755		3	0.666667	0.8183	0.04986		endopiriform area	2	1.78916		1	0.843933	0.96279	-0.06914
		facial n.	8	4	1.10755		2	0.845666	0.41628	0.03524		8th cerebellar lobule	9	22	8.19763		17	9.83648	0.89545	-0.03633		ventral medial hypothalamic area	6	2.6533		6	2.15226	0.84847	0.04061		primary somatosensory ctx	98	28.9042		124	35.7401	0.96983	-0.04391
		locus ceruleus	62	1	0.34801		1	0.469526	0.45719	0.03285		medial preoptic n.	84	9	2.99648		9	2.93126	0.89982	-0.04569											claustrum	0	0		0	0	NaN	-1

## Sheet: Heat Maps
		Positive BOLD Volume of Activation - REWARD				Negative BOLD Volume of Activation - REWARD
		Brain Area	ROI-ID	P val		Brain Area	ROI-ID	P val
		10th cerebellar lobule	1	0.03346		10th cerebellar lobule	1	0.01498		1	10th cerebellar lobule
		2nd cerebellar lobule	2	1		2nd cerebellar lobule	2	0.04211		2	2nd cerebellar lobule
		3rd cerebellar lobule	3	1		3rd cerebellar lobule	3	0.04737		3	3rd cerebellar lobule
		4th cerebellar lobule	4	0.01271		4th cerebellar lobule	4	0.04213		4	4th cerebellar lobule
		5th cerebellar lobule	5	0.01438		5th cerebellar lobule	5	1		5	5th cerebellar lobule
		6th cerebellar lobule	6	0.01556		6th cerebellar lobule	6	0.01911		6	6th cerebellar lobule
		7th cerebellar lobule	7	1		7th cerebellar lobule	7	1		7	7th cerebellar lobule
		facial nucleus	8	1		facial nucleus	8	0.04114		8	facial nucleus
		8th cerebellar lobule	9	1		8th cerebellar lobule	9	1		9	8th cerebellar lobule
		9th cerebellar lobule	10	1		9th cerebellar lobule	10	1		10	9th cerebellar lobule
		anterior amygdaloid area	11	1		anterior amygdaloid area	11	1		11	anterior amygdaloid area
		anterior commissure	12	1		anterior commissure	12	1		12	anterior commissure
		accumbens core	13	0.00191		accumbens core	13	1		13	accumbens core
		accumbens shell	14	0.01578		accumbens shell	14	1		14	accumbens shell
		anterior hypothalamic area	15	1		anterior hypothalamic area	15	1		15	anterior hypothalamic area
		ambiguus area	16	0.00958		ambiguus area	16	0.0147		16	ambiguus area
		anterior olfactory area	17	1		anterior olfactory area	17	1		17	anterior olfactory area
		anterior pretectal thalamic area	18	0.04429		anterior pretectal thalamic area	18	1		18	anterior pretectal thalamic area
		anterior thalamic area	19	0.02519		anterior thalamic area	19	1		19	anterior thalamic area
		auditory ctx	20	1		auditory ctx	20	1		20	auditory ctx
		basal amygdaloid area	21	1		basal amygdaloid area	21	1		21	basal amygdaloid area
		CA1	22	0.01556		CA1	22	1		22	CA1
		CA3	23	1		CA3	23	1		23	CA3
		corpus callosum	24	1		corpus callosum	24	1		24	corpus callosum
		central amygdaloid area	25	1		central amygdaloid area	25	1		25	central amygdaloid area
		cerebellar nuclear area	26	1		cerebellar nuclear area	26	1		26	cerebellar nuclear area
		anterior cingulate area	27	0.01472		anterior cingulate area	27	1		27	anterior cingulate area
		claustrum	28	1		claustrum	28	1		28	claustrum
		central medial thalamic area	29	1		central medial thalamic area	29	1		29	central medial thalamic area
		cortical amygdaloid area	30	1		cortical amygdaloid area	30	1		30	cortical amygdaloid area
		cerebral peduncle	31	0.04928		cerebral peduncle	31	0.02293		31	cerebral peduncle
		caudate putamen	32	0.0065		caudate putamen	32	1		32	caudate putamen
		crus of ansiform lobule	33	1		crus of ansiform lobule	33	0.04902		33	crus of ansiform lobule
		cuneate area	34	1		cuneate area	34	1		34	cuneate area
		diagonal band of Broca	35	1		diagonal band of Broca	35	1		35	diagonal band of Broca
		dentate gyrus	36	0.0065		dentate gyrus	36	0.03058		36	dentate gyrus
		dorsal hippocampal commissure	37	0.01323		dorsal hippocampal commissure	37	0.05041		37	dorsal hippocampal commissure
		dorsal medial hypothalamic area	38	1		dorsal medial hypothalamic area	38	1		38	dorsal medial hypothalamic area
		dorsal raphe	39	1		dorsal raphe	39	1		39	dorsal raphe
		extended amydala	40	0.00914		extended amydala	40	1		40	extended amydala
		external capsule	41	1		external capsule	41	1		41	external capsule
		endopiriform area	42	1		endopiriform area	42	1		42	endopiriform area
		entorhinal ctx	43	0.02109		entorhinal ctx	43	1		43	entorhinal ctx
		fornix	44	1		fornix	44	1		44	fornix
		fimbria hippocampus	45	1		fimbria hippocampus	45	1		45	fimbria hippocampus
		flocculus cerebellum	46	1		flocculus cerebellum	46	1		46	flocculus cerebellum
		forceps minor corpus callosum	47	1		forceps minor corpus callosum	47	1		47	forceps minor corpus callosum
		frontal association ctx	48	1		frontal association ctx	48	0.04463		48	frontal association ctx
		gigantocelllaris reticular area	49	0.04491		gigantocelllaris reticular area	49	0.01888		49	gigantocelllaris reticular area
		glomerular layer	50	1		glomerular layer	50	1		50	glomerular layer
		globus pallidus	51	0.02718		globus pallidus	51	1		51	globus pallidus
		granular cell layer	52	0.04463		granular cell layer	52	1		52	granular cell layer
		habenular area	53	1		habenular area	53	1		53	habenular area
		internal capsule	54	1		internal capsule	54	1		54	internal capsule
		inferior colliculus	55	0.02313		inferior colliculus	55	0.02648		55	inferior colliculus
		infralimbic ctx	56	1		infralimbic ctx	56	1		56	infralimbic ctx
		insular caudal ctx	57	1		insular caudal ctx	57	1		57	insular caudal ctx
		insular rostral ctx	58	1		insular rostral ctx	58	1		58	insular rostral ctx
		interpeduncular area	59	1		interpeduncular area	59	0.0404		59	interpeduncular area
		intermediate reticular area	60	1		intermediate reticular area	60	1		60	intermediate reticular area
		lateral amygdaloid area	61	1		lateral amygdaloid area	61	1		61	lateral amygdaloid area
		locus ceruleus	62	1		locus ceruleus	62	1		62	locus ceruleus
		lateral dorsal thalamic area	63	0.03346		lateral dorsal thalamic area	63	1		63	lateral dorsal thalamic area
		lateral geniculate	64	0.035		lateral geniculate	64	1		64	lateral geniculate
		lateral caudal hypothalamic area	65	1		lateral caudal hypothalamic area	65	1		65	lateral caudal hypothalamic area
		lateral rostral hypothalamic area	66	1		lateral rostral hypothalamic area	66	1		66	lateral rostral hypothalamic area
		lateral lemniscus	67	1		lateral lemniscus	67	0.02369		67	lateral lemniscus
		lemniscal area	68	0.0214		lemniscal area	68	0.03145		68	lemniscal area
		lateral posterior thalamic area	69	1		lateral posterior thalamic area	69	1		69	lateral posterior thalamic area
		lateral paragigantocellular area	70	1		lateral paragigantocellular area	70	1		70	lateral paragigantocellular area
		lateral preoptic area	71	0.00791		lateral preoptic area	71	1		71	lateral preoptic area
		lateral reticular area	72	0.00062		lateral reticular area	72	0.0079		72	lateral reticular area
		lateral septal area	73	0.01258		lateral septal area	73	1		73	lateral septal area
		primary motor ctx	74	0.02837		primary motor ctx	74	0.02282		74	primary motor ctx
		secondary motor ctx	75	1		secondary motor ctx	75	1		75	secondary motor ctx
		medial dorsal thalamic area	76	0.01352		medial dorsal thalamic area	76	1		76	medial dorsal thalamic area
		medullary reticular dorsal area	77	1		medullary reticular dorsal area	77	1		77	medullary reticular dorsal area
		medullary reticular ventral area	78	1		medullary reticular ventral area	78	1		78	medullary reticular ventral area
		medial amygdaloid area	79	1		medial amygdaloid area	79	1		79	medial amygdaloid area
		medial geniculate	80	0.04843		medial geniculate	80	1		80	medial geniculate
				1				1		81	medial lemniscus
		medial mammillary area	82	1		medial mammillary area	82	0.0204		82	medial mammillary area
		median raphe area	83	1		median raphe area	83	1		83	median raphe area
		medial preoptic area	84	1		medial preoptic area	84	1		84	medial preoptic area
		mesencephalic reticular formation	85	0.01722		mesencephalic reticular formation	85	0.02117		85	mesencephalic reticular formation
		medial septal area	86	0.02233		medial septal area	86	1		86	medial septal area
		orbital ctx	87	0.01327		orbital ctx	87	1		87	orbital ctx
		olivary complex	88	1		olivary complex	88	1		88	olivary complex
				1				1		89	olivary area
		optic tract	90	1		optic tract	90	1		90	optic tract
		paraventricular hypothalamic area	91	1		paraventricular hypothalamic area	91	1		91	paraventricular hypothalamic area
		periaqueductal gray	92	1		periaqueductal gray	92	1		92	periaqueductal gray
		parabrachial area	93	0.03325		parabrachial area	93	1		93	parabrachial area
		parvicellular reticular area	94	1		parvicellular reticular area	94	1		94	parvicellular reticular area
		parafascicular thalamic area	95	0.03753		parafascicular thalamic area	95	1		95	parafascicular thalamic area
		posterior hypothalamic area	96	1		posterior hypothalamic area	96	1		96	posterior hypothalamic area
		caudal piriform ctx	97	1		caudal piriform ctx	97	1		97	caudal piriform ctx
		rostral piriform ctx	98	1		rostral piriform ctx	98	1		98	rostral piriform ctx
		pituitary	99	1		pituitary	99	1		99	pituitary
		paramedian lobule	100	1		paramedian lobule	100	1		100	paramedian lobule
		pontine area	101	1		pontine area	101	1		101	pontine area
		pontine reticular nucleus caudal	102	0.03678		pontine reticular nucleus caudal	102	1		102	pontine reticular nucleus caudal
		pontine reticular nucleus oral	103	0.03389		pontine reticular nucleus oral	103	1		103	pontine reticular nucleus oral
		posterior thalamic area	104	0.00703		posterior thalamic area	104	1		104	posterior thalamic area
		prepositus area	105	1		prepositus area	105	1		105	prepositus area
		principal sensory nucleus trigeminal	106	1		principal sensory nucleus trigeminal	106	1		106	principal sensory nucleus trigeminal
		prelimbic ctx	107	1		prelimbic ctx	107	1		107	prelimbic ctx
		parietal ctx	108	1		parietal ctx	108	1		108	parietal ctx
		pedunculopontine tegmental area	109	0.02765		pedunculopontine tegmental area	109	1		109	pedunculopontine tegmental area
		paraventricular thalamic area	110	1		paraventricular thalamic area	110	1		110	paraventricular thalamic area
		pyramidal tracts	111	1		pyramidal tracts	111	0.00678		111	pyramidal tracts
		reuniens thalamic area	112	1		reuniens thalamic area	112	1		112	reuniens thalamic area
		retrosplenial caudal ctx	113	0.00514		retrosplenial caudal ctx	113	1		113	retrosplenial caudal ctx
		retrosplenial rostral ctx	114	0.00508		retrosplenial rostral ctx	114	1		114	retrosplenial rostral ctx
		reticular thalamic area	115	0.02046		reticular thalamic area	115	1		115	reticular thalamic area
		reticulotegmental nucleus	116	0.00889		reticulotegmental nucleus	116	0.04236		116	reticulotegmental nucleus
		subiculum	117	0.00648		subiculum	117	0.0251		117	subiculum
		primary somatosensory ctx	118	1		primary somatosensory ctx	118	1		118	primary somatosensory ctx
		secondary somaotsensory ctx	119	1		secondary somaotsensory ctx	119	1		119	secondary somaotsensory ctx
		superior colliculus	120	0.00815		superior colliculus	120	0.0215		120	superior colliculus
		simple lobule cerebellum	121	1		simple lobule cerebellum	121	0.04724		121	simple lobule cerebellum
				1				1		122	stria medullaris
		substantia nigra	123	0.01241		substantia nigra	123	0.02648		123	substantia nigra
		solitary tract area	124	1		solitary tract area	124	1		124	solitary tract area
		spinal trigeminal nuclear area	125	1		spinal trigeminal nuclear area	125	0.02329		125	spinal trigeminal nuclear area
		bed nucleus stria terminalis	126	0.01813		bed nucleus stria terminalis	126	1		126	bed nucleus stria terminalis
				1				1		127	stria terminalis
		temporal ctx	128	0.03058		temporal ctx	128	1		128	temporal ctx
				1				1		129	transverse fibers pons
		tenia tecta ctx	130	1		tenia tecta ctx	130	1		130	tenia tecta ctx
		olfactory tubercles	131	1		olfactory tubercles	131	1		131	olfactory tubercles
		ventricle	132	1		ventricle	132	1		132	ventricle
		visual 1 ctx	133	1		visual 1 ctx	133	1		133	visual 1 ctx
		vestibular area	134	1		vestibular area	134	1		134	vestibular area
		ventral medial hypothalamic area	135	1		ventral medial hypothalamic area	135	1		135	ventral medial hypothalamic area
		ventral pallidum	136	0.00958		ventral pallidum	136	1		136	ventral pallidum
		ventral thalamic area	137	0.00801		ventral thalamic area	137	1		137	ventral thalamic area
		ventral tegmental area	138	1		ventral tegmental area	138	1		138	ventral tegmental area
		decussation superior cerebellar peduncle	139	1		decussation superior cerebellar peduncle	139	1		139	decussation superior cerebellar peduncle
		zona incerta	140	1		zona incerta	140	1		140	zona incerta
