# Supplementary material for: Sex-dependent developmental changes in behavior, brain structure, functional connectivity, and sensory perception following exposure to psilocybin during adolescence
Source: Neuropsychopharmacology. 2026 Feb 18;51(7):1310–24. doi: 10.1038/s41386-026-02356-8 (PMC13212770; doi:10.1038/s41386-026-02356-8)
Supplement: Supplementary file 6 — Fear [file 41386_2026_2356_MOESM6_ESM.xlsx]

## Sheet: Veh vs PSI Fear
Non-parametric Kruskal-Wallis Test: Lower P value(0.05)indicates higher significance
Positively Activated Voxels
Region of Interest(ROI)	parafascicular thalamic area	5th cerebellar lobule	6th cerebellar lobule	lemniscal area	lateral preoptic area	posterior thalamic area	dentate gyrus	lateral septal area	bed nucleus stria terminalis	stria terminalis	fornix	facial nucleus	anterior pretectal thalamic area	crus of ansiform lobule	paraventricular hypothalamic area	simple lobule cerebellum	anterior thalamic area	orbital ctx	pontine reticular nucleus caudal	ventral pallidum	dorsal raphe	anterior olfactory area	rostral piriform ctx	medial geniculate	pontine area	ventral medial hypothalamic area	prepositus area	retrosplenial caudal ctx	granular cell layer	infralimbic ctx	lateral paragigantocellular area	anterior cingulate area	cerebral peduncle	fimbria hippocampus	mesencephalic reticular formation	cortical amygdaloid area	lateral reticular area	endopiriform area	medial amygdaloid area	vestibular area	substantia nigra	pontine reticular nucleus oral	parabrachial area	accumbens core	basal amygdaloid area	forceps minor corpus callosum	glomerular layer	parvicellular reticular area	cuneate area
ROI-ID	95	5	6	68	71	104	36	73	126	127	44	8	18	33	91	121	19	87	102	136	39	17	98	80	101	135	105	113	52	56	70	27	31	45	85	30	72	42	79	134	123	103	93	13	21	47	50	94	34
Veh mean	0	13	46	4	2	5	39	17	9	0	1	3	4	106	2	37	9	40	29	12	5	56	55	13	10	6	1	37	39	1	13	22	45	15	51	31	3	9	13	16	14	25	3	5	20	2	56	16	1
Veh Std Error	0.305505	8.40503	16.6265	2.93712	1.50886	3.37721	19.7068	5.65538	5.09466	0.1	0.458258	0.666667	1.69443	33.6704	0.650641	11.8794	4.69468	22.6501	16.5953	7.33	1.85472	25.3654	20.5137	5.07554	5.55938	2.15226	0.99387	12.2424	21.6832	0.81377	2.75358	10.0791	13.1274	3.57476	22.8405	10.3494	1.01325	4.01442	5.8731	9.27296	5.56577	12.5601	1.93333	3.14042	6.62118	0.792324	28.0282	5.52258	0.69602
Veh median	0	1	17.5	0.5	0	0	9.5	14	3.5	0	0	3	1.5	72	3	26.5	3	4	5.5	0	2.5	8	40	5	3	4	0	22.5	0	0	13	4.5	34	15	12.5	17	2	2.5	5	6	7	10	1.5	0	11.5	0	1.5	13	0
Veh maximum	3	78	128	30	15	34	205	53	52	1	4	6	17	320	5	109	46	180	168	56	17	215	193	44	57	18	10	108	179	8	25	97	129	40	229	94	10	34	57	97	49	130	20	31	47	7	231	56	7
Veh minimum	0	0	0	0	0	0	0	0	0	0	0	0	0	2	0	0	0	0	0	0	0	0	0	0	0	0	0	0	0	0	0	0	0	0	0	0	0	0	0	0	0	0	0	0	0	0	0	0	0
PSI mean	0	18	33	8	3	6	63	26	12	0	0	2	5	68	1	22	14	42	26	14	4	67	68	16	18	10	2	28	37	1	11	23	39	21	54	37	5	5	19	23	19	34	5	7	30	2	45	13	1
PSI Std Error	0	9.85023	19.2466	2.30885	1.15081	2.50051	20.4972	7.23834	4.16133	0.205688	0.439988	0.828189	1.70557	32.5894	0.510153	10.742	4.54084	16.2227	9.30646	6.13794	1.69615	21.9826	22.9309	3.88406	7.19678	2.90557	1.20096	12.7805	17.4537	0.627367	4.06312	9.2993	15.5144	5.40892	22.2417	10.3259	2.16232	2.54951	7.44372	8.58144	6.00907	12.2274	1.77951	3.42689	8.60568	0.879977	19.3009	5.76072	0.658281
PSI median	0	7	3	9	1	3	36	25	8	0	0	2	6	30	2	2	10	30	18	4	0	47	57	11	10	8	0	13	27	1	3	16	16	17	20	32	3	0	4	12	11	14	2	1	24	1	23	4	0
PSI maximum	0	101	187	19	10	25	218	86	40	2	5	9	19	326	5	98	49	175	89	59	15	237	249	39	60	29	10	132	196	7	34	105	164	60	235	104	21	22	66	77	63	120	17	33	94	8	221	58	6
PSI minimum	0	0	0	0	0	0	0	0	0	0	0	0	0	0	0	0	0	0	0	0	0	0	2	0	0	0	0	0	0	0	0	0	0	0	0	0	0	0	0	0	0	0	0	0	0	0	0	0	0
P value	0.09921	0.11643	0.14802	0.14959	0.15837	0.19123	0.19246	0.21371	0.22203	0.22692	0.22776	0.23721	0.24027	0.25101	0.25423	0.26132	0.27516	0.28129	0.28995	0.2909	0.2927	0.29914	0.31986	0.33474	0.33737	0.34437	0.36074	0.3641	0.36483	0.3716	0.38207	0.39811	0.40118	0.40211	0.40223	0.43742	0.4454	0.45101	0.45259	0.45395	0.45417	0.45519	0.46048	0.46931	0.4743	0.48597	0.48893	0.49091	0.49273
Omega Square	0.07854	0.01984	0.00253	0.0062	0.02888	0.02352	0.03187	0.02589	0.0119	0.02098	0.03378	0.0181	0.01728	0.01448	0.04651	0.01193	0.02114	0.00121	0.00546	0.00526	0.00488	0.00355	0.00048	0.00317	0.00362	0.00482	0.0075	0.00803	0.00814	0.18464	0.01074	0.04542	0.01344	0.01357	0.01358	0.01807	0.01901	0.04429	0.01983	0.01999	0.02001	0.02013	0.01604	0.02869	0.02221	0.02341	0.02371	0.02391	0.0167
Negatively Activated Voxels
Region of Interest(ROI)	pyramidal tracts	retrosplenial caudal ctx	gigantocelllaris reticular area	primary motor ctx	caudal piriform ctx	substantia nigra	central medial thalamic area	facial nucleus	reticulotegmental nucleus	intermediate reticular area	pituitary	parafascicular thalamic area	2nd cerebellar lobule	superior colliculus	basal amygdaloid area	pontine reticular nucleus caudal	entorhinal ctx	anterior pretectal thalamic area	medial mammillary area	reticular thalamic area	pedunculopontine tegmental area	medial amygdaloid area	cerebral peduncle	globus pallidus	mesencephalic reticular formation	principal sensory nucleus trigeminal	dentate gyrus	secondary motor ctx	ventral pallidum	solitary tract area	internal capsule	subiculum	visual 1 ctx	pontine area	vestibular area	retrosplenial rostral ctx	cortical amygdaloid area	stria terminalis	dorsal raphe	inferior colliculus	forceps minor corpus callosum	medial geniculate	parvicellular reticular area	lateral caudal hypothalamic area	prepositus area	4th cerebellar lobule	caudate putamen	anterior commissure	locus ceruleus
ROI-ID	111	113	49	74	97	123	29	8	116	60	99	95	2	120	21	102	43	18	82	115	109	79	31	51	85	106	36	75	136	124	54	117	133	101	134	114	30	127	39	55	47	80	94	65	105	4	32	12	62
Veh mean	16	37	67	35	54	13	2	3	13	27	12	1	21	70	31	50	137	6	14	4	13	17	59	9	21	19	52	38	9	18	10	45	101	41	41	34	42	0	5	50	2	4	19	8	7	10	77	1	1
Veh Std Error	2.77289	10.2198	19.8081	7.37631	10.7766	3.72618	1.02252	0.632456	4.09118	7.32886	4.36412	0.495536	7.07704	19.4148	6.40625	15.7169	29.5601	1.81628	2.86667	1.42361	4.62133	4.49802	19.7652	3.6606	7.38234	6.71359	12.9807	10.6521	3.3173	5.51362	3.415	14.2778	33.5762	10.6202	12.5663	9.65223	12.8753	0.133333	2.24994	19.7018	0.669992	1.86309	5.92584	2.61109	2.14709	3.19305	22.7343	0.573488	0.448454
Veh median	18	36.5	36	30.5	51.5	13	1	3.5	12	18.5	6	0	20.5	62.5	28.5	34.5	128	4	17	3.5	6	10.5	33.5	3.5	16.5	9.5	43.5	26.5	5.5	13	6.5	29	53	44	34.5	31	27	0	0.5	33	0	0	16	6	7	5.5	67	0	1
Veh maximum	28	83	158	73	124	38	10	6	30	65	36	5	78	161	62	132	308	16	25	14	46	41	181	30	72	65	124	86	28	47	27	123	314	94	111	85	127	1	18	199	5	13	54	21	17	25	211	5	4
Veh minimum	0	3	0	6	10	0	0	0	0	0	0	0	0	0	0	0	17	0	0	0	0	3	3	0	0	0	0	0	0	0	0	0	6	0	0	0	0	0	0	0	0	0	0	0	0	0	6	0	0
PSI mean	4	11	20	14	24	3	0	1	3	9	3	0	9	23	13	13	67	2	6	2	5	9	24	4	10	5	26	22	3	7	3	18	41	18	17	16	18	0	2	21	0	1	8	2	2	4	46	0	1
PSI Std Error	1.56074	4.61436	10.9038	5.58547	8.32705	1.58882	0.270327	0.405096	2.0832	4.73029	2.11102	0	4.24188	9.51591	5.55208	5.99808	23.2024	0.663132	2.70185	1.28452	2.31827	4.1147	10.8441	3.8979	5.4152	2.96086	10.4965	9.16557	2.43453	3.68886	1.48237	7.55136	16.9408	9.81397	7.77265	7.61561	6.23349	0	1.77229	12.4315	0.189466	0.612896	3.5368	0.970065	1.41648	1.83764	24.9596	0.189466	0.305924
PSI median	3	1	7	4	14	0	0	1	0	5	0	0	2	10	1	3	40	1	4	0	1	2	8	0	2	1	11	3	0	1	0	3	19	4	7	0	7	0	0	5	0	0	3	0	0	2	13	0	0
PSI maximum	15	43	110	44	93	18	3	3	23	55	20	0	48	90	43	53	213	6	28	14	22	40	123	44	61	30	85	80	28	41	16	73	184	97	64	63	47	0	20	142	2	7	38	9	14	17	280	2	3
PSI minimum	0	0	0	0	0	0	0	0	0	0	0	0	0	0	0	0	0	0	0	0	0	0	0	0	0	0	0	0	0	0	0	0	0	0	0	0	0	0	0	0	0	0	0	0	0	0	0	0	0
P value	0.00252	0.01151	0.01504	0.01809	0.02162	0.02318	0.0236	0.02361	0.02707	0.03048	0.03823	0.03876	0.03882	0.04015	0.04518	0.04518	0.04708	0.04909	0.04939	0.05146	0.05186	0.06041	0.06242	0.06539	0.07291	0.07309	0.07554	0.07975	0.08049	0.08135	0.08629	0.08638	0.08779	0.09339	0.09524	0.09642	0.09844	0.09886	0.10165	0.10191	0.10823	0.11719	0.1242	0.13071	0.132	0.13255	0.1347	0.13719	0.13913
Omega Square	0.34963	0.234	0.21116	0.19685	0.18401	0.1769	0.16979	0.18044	0.17933	0.1569	0.14256	0.16033	0.13918	0.13769	0.1292	0.13069	0.1256	0.12576	0.12783	0.11597	0.11979	0.10883	0.10692	0.09538	0.09431	0.09134	0.09499	0.08777	0.08274	0.0886	0.07818	0.08292	0.08131	0.08138	0.07571	0.07176	0.07401	0.0252	0.05768	0.06981	0.04592	0.03305	0.05794	0.04845	0.06542	0.05867	0.05224	0.03003	0.05261
[truncated: 86 more columns]

## Sheet: Sheet1
		Positive BOLD Volume of Activation - FEAR										Negative BOLD Volume of Activation - FEAR
				Vehicle			Psilocybin						Vehicle			Psilocybin
		Brain Area	ROI-ID	Mean	SE		Mean	SE	P val	Ω Sq		Brain Area	Mean	SE		Mean	SE	P val	Ω Sq
		parafascicular thalamic area	95	0	0.305505		0	0	0.09921	0.07854		pyramidal tracts	16	2.77289	>	4	1.56074	0.00252	0.34963
		5th cerebellar lobule	5	13	8.40503		18	9.85023	0.11643	0.01984		retrosplenial caudal ctx	37	10.2198	>	11	4.61436	0.01151	0.234
		6th cerebellar lobule	6	46	16.6265		33	19.2466	0.14802	0.00253		gigantocelllaris reticular area	67	19.8081	>	20	10.9038	0.01504	0.21116
		lemniscal area	68	4	2.93712		8	2.30885	0.14959	0.0062		primary motor ctx	35	7.37631	>	14	5.58547	0.01809	0.19685
		lateral preoptic area	71	2	1.50886		3	1.15081	0.15837	0.02888		caudal piriform ctx	54	10.7766	>	24	8.32705	0.02162	0.18401
		posterior thalamic area	104	5	3.37721		6	2.50051	0.19123	0.02352		substantia nigra	13	3.72618	>	3	1.58882	0.02318	0.1769
		dentate gyrus	36	39	19.7068		63	20.4972	0.19246	0.03187		central medial thalamic area	2	1.02252	>	0	0.270327	0.0236	0.16979
		lateral septal area	73	17	5.65538		26	7.23834	0.21371	0.02589		facial nucleus	3	0.632456	>	1	0.405096	0.02361	0.18044
		bed nucleus stria terminalis	126	9	5.09466		12	4.16133	0.22203	0.0119		reticulotegmental nucleus	13	4.09118	>	3	2.0832	0.02707	0.17933
		stria terminalis	127	0	0.1		0	0.205688	0.22692	0.02098		intermediate reticular area	27	7.32886	>	9	4.73029	0.03048	0.1569
		fornix	44	1	0.458258		0	0.439988	0.22776	0.03378		pituitary	12	4.36412	>	3	2.11102	0.03823	0.14256
		facial nucleus	8	3	0.666667		2	0.828189	0.23721	0.0181		parafascicular thalamic area	1	0.495536	>	0	0	0.03876	0.16033
		anterior pretectal thalamic area	18	4	1.69443		5	1.70557	0.24027	0.01728		2nd cerebellar lobule	21	7.07704	>	9	4.24188	0.03882	0.13918
		crus of ansiform lobule	33	106	33.6704		68	32.5894	0.25101	0.01448		superior colliculus	70	19.4148	>	23	9.51591	0.04015	0.13769
		paraventricular hypothalamic area	91	2	0.650641		1	0.510153	0.25423	0.04651		basal amygdaloid area	31	6.40625	>	13	5.55208	0.04518	0.1292
		simple lobule cerebellum	121	37	11.8794		22	10.742	0.26132	0.01193		pontine reticular nucleus caudal	50	15.7169	>	13	5.99808	0.04518	0.13069
		anterior thalamic area	19	9	4.69468		14	4.54084	0.27516	0.02114		entorhinal ctx	137	29.5601	>	67	23.2024	0.04708	0.1256
		orbital ctx	87	40	22.6501		42	16.2227	0.28129	0.00121		anterior pretectal thalamic area	6	1.81628	>	2	0.663132	0.04909	0.12576
		pontine reticular nucleus caudal	102	29	16.5953		26	9.30646	0.28995	0.00546		medial mammillary area	14	2.86667	>	6	2.70185	0.04939	0.12783
		ventral pallidum	136	12	7.33		14	6.13794	0.2909	0.00526		reticular thalamic area	4	1.42361		2	1.28452	0.05146	0.11597
		dorsal raphe	39	5	1.85472		4	1.69615	0.2927	0.00488		pedunculopontine tegmental area	13	4.62133		5	2.31827	0.05186	0.11979
		anterior olfactory area	17	56	25.3654		67	21.9826	0.29914	0.00355		medial amygdaloid area	17	4.49802		9	4.1147	0.06041	0.10883
		rostral piriform ctx	98	55	20.5137		68	22.9309	0.31986	0.00048		cerebral peduncle	59	19.7652		24	10.8441	0.06242	0.10692
		medial geniculate	80	13	5.07554		16	3.88406	0.33474	0.00317		globus pallidus	9	3.6606		4	3.8979	0.06539	0.09538
		pontine area	101	10	5.55938		18	7.19678	0.33737	0.00362		mesencephalic reticular formation	21	7.38234		10	5.4152	0.07291	0.09431
		ventral medial hypothalamic area	135	6	2.15226		10	2.90557	0.34437	0.00482		principal sensory nucleus trigeminal	19	6.71359		5	2.96086	0.07309	0.09134
		prepositus area	105	1	0.99387		2	1.20096	0.36074	0.0075		dentate gyrus	52	12.9807		26	10.4965	0.07554	0.09499
		retrosplenial caudal ctx	113	37	12.2424		28	12.7805	0.3641	0.00803		secondary motor ctx	38	10.6521		22	9.16557	0.07975	0.08777
		granular cell layer	52	39	21.6832		37	17.4537	0.36483	0.00814		ventral pallidum	9	3.3173		3	2.43453	0.08049	0.08274
		infralimbic ctx	56	1	0.81377		1	0.627367	0.3716	0.18464		solitary tract area	18	5.51362		7	3.68886	0.08135	0.0886
		lateral paragigantocellular area	70	13	2.75358		11	4.06312	0.38207	0.01074		internal capsule	10	3.415		3	1.48237	0.08629	0.07818
		anterior cingulate area	27	22	10.0791		23	9.2993	0.39811	0.04542		subiculum	45	14.2778		18	7.55136	0.08638	0.08292
		cerebral peduncle	31	45	13.1274		39	15.5144	0.40118	0.01344		visual 1 ctx	101	33.5762		41	16.9408	0.08779	0.08131
		fimbria hippocampus	45	15	3.57476		21	5.40892	0.40211	0.01357		pontine area	41	10.6202		18	9.81397	0.09339	0.08138
		mesencephalic reticular formation	85	51	22.8405		54	22.2417	0.40223	0.01358		vestibular area	41	12.5663		17	7.77265	0.09524	0.07571
		cortical amygdaloid area	30	31	10.3494		37	10.3259	0.43742	0.01807		retrosplenial rostral ctx	34	9.65223		16	7.61561	0.09642	0.07176
		lateral reticular area	72	3	1.01325		5	2.16232	0.4454	0.01901		cortical amygdaloid area	42	12.8753		18	6.23349	0.09844	0.07401
		endopiriform area	42	9	4.01442		5	2.54951	0.45101	0.04429		stria terminalis	0	0.133333		0	0	0.09886	0.0252
		medial amygdaloid area	79	13	5.8731		19	7.44372	0.45259	0.01983		dorsal raphe	5	2.24994		2	1.77229	0.10165	0.05768
		vestibular area	134	16	9.27296		23	8.58144	0.45395	0.01999		inferior colliculus	50	19.7018		21	12.4315	0.10191	0.06981
		substantia nigra	123	14	5.56577		19	6.00907	0.45417	0.02001		forceps minor corpus callosum	2	0.669992		0	0.189466	0.10823	0.04592
		pontine reticular nucleus oral	103	25	12.5601		34	12.2274	0.45519	0.02013		medial geniculate	4	1.86309		1	0.612896	0.11719	0.03305
		parabrachial area	93	3	1.93333		5	1.77951	0.46048	0.01604		parvicellular reticular area	19	5.92584		8	3.5368	0.1242	0.05794
		accumbens core	13	5	3.14042		7	3.42689	0.46931	0.02869		lateral caudal hypothalamic area	8	2.61109		2	0.970065	0.13071	0.04845
		basal amygdaloid area	21	20	6.62118		30	8.60568	0.4743	0.02221		prepositus area	7	2.14709		2	1.41648	0.132	0.06542
		forceps minor corpus callosum	47	2	0.792324		2	0.879977	0.48597	0.02341		4th cerebellar lobule	10	3.19305		4	1.83764	0.13255	0.05867
		glomerular layer	50	56	28.0282		45	19.3009	0.48893	0.02371		caudate putamen	77	22.7343		46	24.9596	0.1347	0.05224
		parvicellular reticular area	94	16	5.52258		13	5.76072	0.49091	0.02391		anterior commissure	1	0.573488		0	0.189466	0.13719	0.03003
		cuneate area	34	1	0.69602		1	0.658281	0.49273	0.0167		locus ceruleus	1	0.448454		1	0.305924	0.13913	0.05261
		subiculum	117	45	19.0853		49	17.2301	0.49394	0.02421		tenia tecta ctx	9	3.61417		6	3.7238	0.14086	0.04703
		caudate putamen	32	125	42.7755		176	56.9648	0.4948	0.02429		periaqueductal gray	34	11.547		18	6.40903	0.14281	0.0482
		diagonal band of Broca	35	6	2.45764		8	2.75937	0.49626	0.04631		corpus callosum	24	7.31331		15	5.68241	0.14381	0.04761
		reticular thalamic area	115	7	2.85209		8	2.74119	0.51252	0.02598		frontal association ctx	30	9.86824		12	5.08076	0.14513	0.04531
		lateral rostral hypothalamic area	66	28	10.6126		30	9.75961	0.53281	0.02779		dorsal hippocampal commissure	2	0.619139		1	0.502558	0.14758	0.03925
		ventral thalamic area	137	34	15.5133		47	16.8522	0.53281	0.00962		flocculus cerebellum	36	8.6557		21	6.51261	0.15355	0.04361
		periaqueductal gray	92	50	16.9928		38	14.4867	0.53444	0.02793		3rd cerebellar lobule	13	4.25519		6	3.1448	0.15397	0.04351
		reticulotegmental nucleus	116	6	4.3		5	2.65567	0.54263	0.02863		granular cell layer	28	10.7386		20	10.0265	0.15693	0.04579
		cerebellar nuclear area	26	14	5.33125		10	5.38802	0.5467	0.00563		pontine reticular nucleus oral	28	11.5881		11	6.25433	0.15918	0.0391
		3rd cerebellar lobule	3	12	6.70456		9	4.05001	0.54721	0.02901		primary somatosensory ctx	124	35.7401		79	26.7372	0.17181	0.03547
		interpeduncular area	59	4	2.31445		4	2.35448	0.54923	0.02917		fimbria hippocampus	21	4.85112		13	4.27305	0.18111	0.03344
		medullary reticular dorsal area	77	6	2.07873		5	1.90848	0.54937	0.03854		anterior amygdaloid area	5	1.68951		2	0.77294	0.18382	0.03615
		external capsule	41	14	4.98988		17	4.04938	0.55448	0.02537		olfactory tubercles	8	5.82943		6	1.41512	0.18814	0.03023
		CA3	23	32	9.33191		36	7.93814	0.55546	0.04156		10th cerebellar lobule	12	4.29328		5	2.50154	0.19499	0.02893
		CA1	22	68	24.9146		80	20.8396	0.55556	0.01206		rostral piriform ctx	50	15.5213		27	9.41439	0.19706	0.02776
		lateral dorsal thalamic area	63	6	2.89904		7	2.7894	0.56933	0.03076		lateral paragigantocellular area	17	3.1		12	4.26194	0.20114	0.02718
		ambiguus area	16	3	0.760117		3	1.0032	0.56999	0.01066		fornix	0	0		0	0.189466	0.20472	-0.03378
		globus pallidus	51	21	7.36086		25	7.77331	0.57331	0.03106		interpeduncular area	5	1.58325		2	1.51446	0.20479	0.02754
		olfactory tubercles	131	18	6.71317		19	5.78858	0.57331	0.03106		lateral reticular area	11	2.71129		6	1.51361	0.21314	0.02492
		lateral geniculate	64	5	2.34497		8	2.91592	0.57638	0.02081		spinal trigeminal nuclear area	49	11.4061		32	9.49953	0.2263	0.0183
		flocculus cerebellum	46	51	11.1573		41	10.5513	0.57645	0.03129		extended amydala	3	1.40673		1	1.31266	0.22854	-0.00797
		temporal ctx	128	18	6.16883		15	4.51025	0.59027	0.00337		simple lobule cerebellum	27	12.1906		14	6.3279	0.23434	0.0183
		superior colliculus	120	68	25.5913		79	24.0298	0.59791	0.03283		paramedian lobule	45	12.7647		20	9.66828	0.23563	0.01697
		reuniens thalamic area	112	9	2.77609		6	2.08751	0.61214	0.04489		lateral rostral hypothalamic area	11	4.64626		5	2.91394	0.24051	0.01356
		ventricle	132	57	14.5728		52	13.8844	0.61928	0.03988		optic tract	1	0.516398		1	0.458537	0.24345	-0.01197
		ventral tegmental area	138	7	2.46216		8	2.02548	0.63816	0.01148		zona incerta	4	1.8962		1	1.12831	0.24454	0.00123
		gigantocelllaris reticular area	49	46	15.8179		44	18.7348	0.64134	0.03561		lateral dorsal thalamic area	11	3.519		7	3.04854	0.24925	0.01673
		caudal piriform ctx	97	46	10.1974		44	13.9359	0.64143	0.03561		glomerular layer	42	12.9447		31	12.558	0.25055	0.01397
		frontal association ctx	48	29	11.2771		30	10.1023	0.66326	0.03685		infralimbic ctx	0	0.4		0	0	0.25421	-0.18464
		medial mammillary area	82	6	3.71424		8	3.37183	0.66337	0.03686		lateral posterior thalamic area	9	3.08401		4	2.11587	0.25822	0.01251
		corpus callosum	24	46	14.131		50	10.397	0.68598	0.03804		accumbens shell	3	1.00222		1	1.13736	0.25959	0.00713
		inferior colliculus	55	77	21.3182		61	21.7373	0.6862	0.03805		anterior olfactory area	38	16.5374		22	11.0374	0.26239	0.01221
		visual 1 ctx	133	134	40.1933		107	32.6879	0.68672	0.03807		7th cerebellar lobule	28	8.61426		13	7.58347	0.27081	0.0125
		parietal ctx	108	2	0.936305		2	0.918471	0.68707	0.02454		crus of ansiform lobule	123	31.7374		75	28.1425	0.27743	0.00845
		optic tract	90	4	1.30171		3	0.881432	0.70094	0.01197		temporal ctx	10	4.97951		3	1.74091	0.29929	-0.00337
		medullary reticular ventral area	78	13	5.09346		16	5.68117	0.70725	0.02443		ventral tegmental area	3	1.52789		1	0.62532	0.30523	-0.01148
		auditory ctx	20	53	15.685		43	12.7413	0.70947	0.03351		ventral medial hypothalamic area	10	2.7457		8	3.73411	0.30577	0.00055
		extended amydala	40	5	1.8868		6	2.66915	0.7248	0.00797		insular rostral ctx	30	9.44951		19	7.36981	0.32022	-0.00245
		median raphe area	83	13	5.23461		13	4.73083	0.73026	0.03521		lateral amygdaloid area	3	0.845905		2	1.07118	0.32044	-0.00992
		pyramidal tracts	111	15	3.18416		13	3.61673	0.73188	0.04013		orbital ctx	22	10.0725		12	6.89881	0.321	-0.00121
		8th cerebellar lobule	9	8	4.22216		11	7.6824	0.77053	0.03633		olivary complex	8	2.78169		5	1.7339	0.32113	-0.00162
		solitary tract area	124	9	4.18728		13	5.39527	0.77078	0.0416		posterior hypothalamic area	2	1.38283		0	0.354459	0.32323	-0.03834
		lateral amygdaloid area	61	6	1.97906		3	0.935757	0.77526	0.00992		dorsal medial hypothalamic area	3	0.734091		1	0.568399	0.32791	-0.00676
		secondary somaotsensory ctx	119	64	21.3417		44	14.7316	0.7796	0.03869		cerebellar nuclear area	16	6.24153		7	4.27875	0.33119	-0.00563
		central medial thalamic area	29	6	2.62552		3	1.45488	0.78415	0.04205		6th cerebellar lobule	71	24.1919		40	18.6071	0.34535	-0.00253
		prelimbic ctx	107	14	6.54463		11	4.9269	0.79792	0.01796		ventral thalamic area	17	7.32302		8	4.5366	0.35359	-0.00962
		pedunculopontine tegmental area	109	8	3.97338		10	3.85024	0.79982	0.04254		parabrachial area	6	2.88771		1	0.851846	0.37276	-0.01604
		pituitary	99	7	3.33816		6	2.55779	0.81801	0.04305		lemniscal area	8	2.70822		5	1.51022	0.37442	-0.0062
		internal capsule	54	16	4.59093		16	4.07148	0.82778	0.04331		ambiguus area	6	1.59896		4	1.1441	0.38278	-0.01066
		spinal trigeminal nuclear area	125	42	12.8173		36	13.3178	0.82783	0.04331		CA1	49	17.5352		32	10.9895	0.38397	-0.01206
		paraventricular thalamic area	110	3	2.15097		3	1.53213	0.83674	0.03208		bed nucleus stria terminalis	8	3.01496		4	1.92953	0.38727	-0.0119
		accumbens shell	14	10	5.47164		12	5.48249	0.83718	0.04354		lateral preoptic area	1	0.481894		0	0.354459	0.39012	-0.02888
		anterior amygdaloid area	11	4	1.92527		4	2.18943	0.83723	0.04354		posterior thalamic area	4	2.65602		2	1.74569	0.4018	-0.02352
		dorsal medial hypothalamic area	38	4	1.1571		3	0.870455	0.84959	0.00676		medial dorsal thalamic area	6	1.83666		5	2.22486	0.40926	-0.01511
		principal sensory nucleus trigeminal	106	27	9.83847		24	6.99597	0.8516	0.04387		prelimbic ctx	9	3.45382		5	2.55328	0.41795	-0.01796
		2nd cerebellar lobule	2	16	3.9425		14	4.9752	0.85193	0.04387		central amygdaloid area	10	4.20331		7	2.88919	0.42799	-0.02007
		insular caudal ctx	57	20	5.96555		21	7.0129	0.85197	0.03506		lateral geniculate	5	2.10845		2	1.06458	0.44072	-0.02081
		primary motor ctx	74	44	16.539		45	13.0375	0.85222	0.04388		median raphe area	11	5.34997		4	2.1818	0.44372	-0.03521
		locus ceruleus	62	1	0.223607		1	0.275029	0.85888	0.04402		9th cerebellar lobule	14	5.76474		14	6.38538	0.44986	-0.0171
		medial septal area	86	2	0.845905		2	1.1266	0.86009	0.05157		anterior thalamic area	10	3.73631		8	3.16795	0.46883	-0.02114
		anterior commissure	12	2	1.12744		2	1.04083	0.86693	0.04418		parietal ctx	3	1.13774		1	0.568399	0.47145	-0.02454
		lateral lemniscus	67	7	2.25586		6	2.17002	0.87401	0.02528		lateral lemniscus	3	1.11754		3	1.67523	0.4761	-0.02528
		intermediate reticular area	60	21	7.16326		19	7.33196	0.87639	0.04436		cuneate area	2	0.6		1	0.685004	0.47965	-0.0167
		insular rostral ctx	58	52	15.9025		52	15.913	0.87645	0.00245		external capsule	5	1.80401		4	1.59687	0.48514	-0.02537
		9th cerebellar lobule	10	6	2.83627		10	5.6102	0.89106	0.0171		5th cerebellar lobule	45	16.8141		17	7.20808	0.48882	-0.01984
		medial dorsal thalamic area	76	4	2.06047		5	2.08567	0.89811	0.01511		medullary reticular ventral area	17	4.50197		13	4.25833	0.49276	-0.02443
		paramedian lobule	100	22	10.372		18	8.27128	0.89916	0.04473		accumbens core	3	1.21335		1	0.73205	0.52251	-0.02869
		lateral caudal hypothalamic area	65	11	3.60262		9	3.34798	0.90073	0.04475		lateral septal area	12	3.60015		11	3.74696	0.53147	-0.02589
		retrosplenial rostral ctx	114	34	10.1117		31	11.753	0.90097	0.04475		auditory ctx	20	10.8922		13	6.6375	0.56456	-0.03351
		primary somatosensory ctx	118	197	66.3548		171	56.4897	0.90126	0.04476		paraventricular thalamic area	5	2.28522		4	1.72054	0.5838	-0.03208
		stria medullaris	122	0	0.152753		1	0.419095	0.90376	0.0548		insular caudal ctx	14	3.58221		14	5.3613	0.61656	-0.03506
		4th cerebellar lobule	4	6	2.98217		6	2.61774	0.92001	0.045		anterior hypothalamic area	18	5.70234		15	5.01971	0.68412	-0.03884
		posterior hypothalamic area	96	3	1.07548		4	0.917773	0.92363	0.03834		secondary somaotsensory ctx	19	6.82674		24	10.7397	0.68412	-0.03869
		zona incerta	140	10	3.55418		9	2.93978	0.92509	0.04505		medial septal area	1	0.4		0	0.199358	0.68691	-0.05157
		habenular area	53	1	0.578312		1	0.555855	0.94644	0.03818		medullary reticular dorsal area	6	1.66833		5	2.1095	0.70533	-0.03854
		dorsal hippocampal commissure	37	2	0.686375		2	0.984495	0.94709	0.04525		stria medullaris	0	0.213437		0	0.118754	0.70676	-0.0548
		anterior hypothalamic area	15	26	9.07647		24	6.66852	0.95041	0.03884		reuniens thalamic area	2	1.26007		2	1.10593	0.70992	-0.04489
		central amygdaloid area	25	19	5.58977		19	4.86247	0.95048	0.02007		endopiriform area	1	0.843933		2	1.78203	0.71504	-0.04429
		lateral posterior thalamic area	69	7	3.66606		7	3.01428	0.9719	0.0454		ventricle	54	9.81048		51	12.8793	0.73271	-0.03988
		7th cerebellar lobule	7	7	3.40408		12	7.52866	0.97331	0.0454		habenular area	3	0.805536		3	0.909353	0.7722	-0.03818
		10th cerebellar lobule	1	4	2.04831		4	1.98132	0.97373	0.04541		paraventricular hypothalamic area	1	0.38873		1	0.637503	0.77772	-0.04651
		olivary complex	88	7	2.57423		6	1.95002	0.97415	0.00162		CA3	19	4.23478		18	4.79677	0.77955	-0.04156
		tenia tecta ctx	130	15	6.30881		13	5.31061	0.97488	0.04541		anterior cingulate area	10	5.92884		8	4.58341	0.84587	-0.04542
		medial preoptic area	84	15	5.44273		13	4.84503	0.97516	0.04569		diagonal band of Broca	3	1.36463		2	1.17724	0.86689	-0.04631
		entorhinal ctx	43	131	35.4621		136	39.9241	0.97525	0.04541		8th cerebellar lobule	22	8.19763		17	9.83648	0.89545	-0.03633
		secondary motor ctx	75	52	19.3424		44	13.5605	1	0.04545		medial preoptic area	9	2.99648		9	2.93126	0.89982	-0.04569

## Sheet: Sheet1 (2)
		Positive BOLD Volume of Activation - FEAR										Negative BOLD Volume of Activation - FEAR
				Vehicle			Psilocybin
		Brain Area	ROI-ID	Mean	SE		Mean	SE	P val	Ω Sq		Brain Area	ROI-ID	P val
		parafascicular thalamic area	95	0	0.305505		0	0	0.09921	0.07854		10th cerebellar lobule	1	1		1	10th cerebellar lobule
		5th cerebellar lobule	5	13	8.40503		18	9.85023	0.11643	0.01984		2nd cerebellar lobule	2	0.03882		2	2nd cerebellar lobule
		6th cerebellar lobule	6	46	16.6265		33	19.2466	0.14802	0.00253		3rd cerebellar lobule	3	1		3	3rd cerebellar lobule
		lemniscal area	68	4	2.93712		8	2.30885	0.14959	0.0062		4th cerebellar lobule	4	1		4	4th cerebellar lobule
		lateral preoptic area	71	2	1.50886		3	1.15081	0.15837	0.02888		5th cerebellar lobule	5	1		5	5th cerebellar lobule
		posterior thalamic area	104	5	3.37721		6	2.50051	0.19123	0.02352		6th cerebellar lobule	6	1		6	6th cerebellar lobule
		dentate gyrus	36	39	19.7068		63	20.4972	0.19246	0.03187		7th cerebellar lobule	7	1		7	7th cerebellar lobule
		lateral septal area	73	17	5.65538		26	7.23834	0.21371	0.02589		facial nucleus	8	0.02361		8	facial nucleus
		bed nucleus stria terminalis	126	9	5.09466		12	4.16133	0.22203	0.0119		8th cerebellar lobule	9	1		9	8th cerebellar lobule
		stria terminalis	127	0	0.1		0	0.205688	0.22692	0.02098		9th cerebellar lobule	10	1		10	9th cerebellar lobule
		fornix	44	1	0.458258		0	0.439988	0.22776	0.03378		anterior amygdaloid area	11	1		11	anterior amygdaloid area
		facial nucleus	8	3	0.666667		2	0.828189	0.23721	0.0181		anterior commissure	12	1		12	anterior commissure
		anterior pretectal thalamic area	18	4	1.69443		5	1.70557	0.24027	0.01728		accumbens core	13	1		13	accumbens core
		crus of ansiform lobule	33	106	33.6704		68	32.5894	0.25101	0.01448		accumbens shell	14	1		14	accumbens shell
		paraventricular hypothalamic area	91	2	0.650641		1	0.510153	0.25423	0.04651		anterior hypothalamic area	15	1		15	anterior hypothalamic area
		simple lobule cerebellum	121	37	11.8794		22	10.742	0.26132	0.01193		ambiguus area	16	1		16	ambiguus area
		anterior thalamic area	19	9	4.69468		14	4.54084	0.27516	0.02114		anterior olfactory area	17	1		17	anterior olfactory area
		orbital ctx	87	40	22.6501		42	16.2227	0.28129	0.00121		anterior pretectal thalamic area	18	0.04909		18	anterior pretectal thalamic area
		pontine reticular nucleus caudal	102	29	16.5953		26	9.30646	0.28995	0.00546		anterior thalamic area	19	1		19	anterior thalamic area
		ventral pallidum	136	12	7.33		14	6.13794	0.2909	0.00526		auditory ctx	20	1		20	auditory ctx
		dorsal raphe	39	5	1.85472		4	1.69615	0.2927	0.00488		basal amygdaloid area	21	0.04518		21	basal amygdaloid area
		anterior olfactory area	17	56	25.3654		67	21.9826	0.29914	0.00355		CA1	22	1		22	CA1
		rostral piriform ctx	98	55	20.5137		68	22.9309	0.31986	0.00048		CA3	23	1		23	CA3
		medial geniculate	80	13	5.07554		16	3.88406	0.33474	0.00317		corpus callosum	24	1		24	corpus callosum
		pontine area	101	10	5.55938		18	7.19678	0.33737	0.00362		central amygdaloid area	25	1		25	central amygdaloid area
		ventral medial hypothalamic area	135	6	2.15226		10	2.90557	0.34437	0.00482		cerebellar nuclear area	26	1		26	cerebellar nuclear area
		prepositus area	105	1	0.99387		2	1.20096	0.36074	0.0075		anterior cingulate area	27	1		27	anterior cingulate area
		retrosplenial caudal ctx	113	37	12.2424		28	12.7805	0.3641	0.00803				1		28	claustrum
		granular cell layer	52	39	21.6832		37	17.4537	0.36483	0.00814		central medial thalamic area	29	0.0236		29	central medial thalamic area
		infralimbic ctx	56	1	0.81377		1	0.627367	0.3716	0.18464		cortical amygdaloid area	30	1		30	cortical amygdaloid area
		lateral paragigantocellular area	70	13	2.75358		11	4.06312	0.38207	0.01074		cerebral peduncle	31	1		31	cerebral peduncle
		anterior cingulate area	27	22	10.0791		23	9.2993	0.39811	0.04542		caudate putamen	32	1		32	caudate putamen
		cerebral peduncle	31	45	13.1274		39	15.5144	0.40118	0.01344		crus of ansiform lobule	33	1		33	crus of ansiform lobule
		fimbria hippocampus	45	15	3.57476		21	5.40892	0.40211	0.01357		cuneate area	34	1		34	cuneate area
		mesencephalic reticular formation	85	51	22.8405		54	22.2417	0.40223	0.01358		diagonal band of Broca	35	1		35	diagonal band of Broca
		cortical amygdaloid area	30	31	10.3494		37	10.3259	0.43742	0.01807		dentate gyrus	36	1		36	dentate gyrus
		lateral reticular area	72	3	1.01325		5	2.16232	0.4454	0.01901		dorsal hippocampal commissure	37	1		37	dorsal hippocampal commissure
		endopiriform area	42	9	4.01442		5	2.54951	0.45101	0.04429		dorsal medial hypothalamic area	38	1		38	dorsal medial hypothalamic area
		medial amygdaloid area	79	13	5.8731		19	7.44372	0.45259	0.01983		dorsal raphe	39	1		39	dorsal raphe
		vestibular area	134	16	9.27296		23	8.58144	0.45395	0.01999		extended amydala	40	1		40	extended amydala
		substantia nigra	123	14	5.56577		19	6.00907	0.45417	0.02001		external capsule	41	1		41	external capsule
		pontine reticular nucleus oral	103	25	12.5601		34	12.2274	0.45519	0.02013		endopiriform area	42	1		42	endopiriform area
		parabrachial area	93	3	1.93333		5	1.77951	0.46048	0.01604		entorhinal ctx	43	0.04708		43	entorhinal ctx
		accumbens core	13	5	3.14042		7	3.42689	0.46931	0.02869		fornix	44	1		44	fornix
		basal amygdaloid area	21	20	6.62118		30	8.60568	0.4743	0.02221		fimbria hippocampus	45	1		45	fimbria hippocampus
		forceps minor corpus callosum	47	2	0.792324		2	0.879977	0.48597	0.02341		flocculus cerebellum	46	1		46	flocculus cerebellum
		glomerular layer	50	56	28.0282		45	19.3009	0.48893	0.02371		forceps minor corpus callosum	47	1		47	forceps minor corpus callosum
		parvicellular reticular area	94	16	5.52258		13	5.76072	0.49091	0.02391		frontal association ctx	48	1		48	frontal association ctx
		cuneate area	34	1	0.69602		1	0.658281	0.49273	0.0167		gigantocelllaris reticular area	49	0.01504		49	gigantocelllaris reticular area
		subiculum	117	45	19.0853		49	17.2301	0.49394	0.02421		glomerular layer	50	1		50	glomerular layer
		caudate putamen	32	125	42.7755		176	56.9648	0.4948	0.02429		globus pallidus	51	1		51	globus pallidus
		diagonal band of Broca	35	6	2.45764		8	2.75937	0.49626	0.04631		granular cell layer	52	1		52	granular cell layer
		reticular thalamic area	115	7	2.85209		8	2.74119	0.51252	0.02598		habenular area	53	1		53	habenular area
		lateral rostral hypothalamic area	66	28	10.6126		30	9.75961	0.53281	0.02779		internal capsule	54	1		54	internal capsule
		ventral thalamic area	137	34	15.5133		47	16.8522	0.53281	0.00962		inferior colliculus	55	1		55	inferior colliculus
		periaqueductal gray	92	50	16.9928		38	14.4867	0.53444	0.02793		infralimbic ctx	56	1		56	infralimbic ctx
		reticulotegmental nucleus	116	6	4.3		5	2.65567	0.54263	0.02863		insular caudal ctx	57	1		57	insular caudal ctx
		cerebellar nuclear area	26	14	5.33125		10	5.38802	0.5467	0.00563		insular rostral ctx	58	1		58	insular rostral ctx
		3rd cerebellar lobule	3	12	6.70456		9	4.05001	0.54721	0.02901		interpeduncular area	59	1		59	interpeduncular area
		interpeduncular area	59	4	2.31445		4	2.35448	0.54923	0.02917		intermediate reticular area	60	0.03048		60	intermediate reticular area
		medullary reticular dorsal area	77	6	2.07873		5	1.90848	0.54937	0.03854		lateral amygdaloid area	61	1		61	lateral amygdaloid area
		external capsule	41	14	4.98988		17	4.04938	0.55448	0.02537		locus ceruleus	62	1		62	locus ceruleus
		CA3	23	32	9.33191		36	7.93814	0.55546	0.04156		lateral dorsal thalamic area	63	1		63	lateral dorsal thalamic area
		CA1	22	68	24.9146		80	20.8396	0.55556	0.01206		lateral geniculate	64	1		64	lateral geniculate
		lateral dorsal thalamic area	63	6	2.89904		7	2.7894	0.56933	0.03076		lateral caudal hypothalamic area	65	1		65	lateral caudal hypothalamic area
		ambiguus area	16	3	0.760117		3	1.0032	0.56999	0.01066		lateral rostral hypothalamic area	66	1		66	lateral rostral hypothalamic area
		globus pallidus	51	21	7.36086		25	7.77331	0.57331	0.03106		lateral lemniscus	67	1		67	lateral lemniscus
		olfactory tubercles	131	18	6.71317		19	5.78858	0.57331	0.03106		lemniscal area	68	1		68	lemniscal area
		lateral geniculate	64	5	2.34497		8	2.91592	0.57638	0.02081		lateral posterior thalamic area	69	1		69	lateral posterior thalamic area
		flocculus cerebellum	46	51	11.1573		41	10.5513	0.57645	0.03129		lateral paragigantocellular area	70	1		70	lateral paragigantocellular area
		temporal ctx	128	18	6.16883		15	4.51025	0.59027	0.00337		lateral preoptic area	71	1		71	lateral preoptic area
		superior colliculus	120	68	25.5913		79	24.0298	0.59791	0.03283		lateral reticular area	72	1		72	lateral reticular area
		reuniens thalamic area	112	9	2.77609		6	2.08751	0.61214	0.04489		lateral septal area	73	1		73	lateral septal area
		ventricle	132	57	14.5728		52	13.8844	0.61928	0.03988		primary motor ctx	74	0.01809		74	primary motor ctx
		ventral tegmental area	138	7	2.46216		8	2.02548	0.63816	0.01148		secondary motor ctx	75	1		75	secondary motor ctx
		gigantocelllaris reticular area	49	46	15.8179		44	18.7348	0.64134	0.03561		medial dorsal thalamic area	76	1		76	medial dorsal thalamic area
		caudal piriform ctx	97	46	10.1974		44	13.9359	0.64143	0.03561		medullary reticular dorsal area	77	1		77	medullary reticular dorsal area
		frontal association ctx	48	29	11.2771		30	10.1023	0.66326	0.03685		medullary reticular ventral area	78	1		78	medullary reticular ventral area
		medial mammillary area	82	6	3.71424		8	3.37183	0.66337	0.03686		medial amygdaloid area	79	1		79	medial amygdaloid area
		corpus callosum	24	46	14.131		50	10.397	0.68598	0.03804		medial geniculate	80	1		80	medial geniculate
		inferior colliculus	55	77	21.3182		61	21.7373	0.6862	0.03805				1		81	medial lemniscus
		visual 1 ctx	133	134	40.1933		107	32.6879	0.68672	0.03807		medial mammillary area	82	0.04939		82	medial mammillary area
		parietal ctx	108	2	0.936305		2	0.918471	0.68707	0.02454		median raphe area	83	1		83	median raphe area
		optic tract	90	4	1.30171		3	0.881432	0.70094	0.01197		medial preoptic area	84	1		84	medial preoptic area
		medullary reticular ventral area	78	13	5.09346		16	5.68117	0.70725	0.02443		mesencephalic reticular formation	85	1		85	mesencephalic reticular formation
		auditory ctx	20	53	15.685		43	12.7413	0.70947	0.03351		medial septal area	86	1		86	medial septal area
		extended amydala	40	5	1.8868		6	2.66915	0.7248	0.00797		orbital ctx	87	1		87	orbital ctx
		median raphe area	83	13	5.23461		13	4.73083	0.73026	0.03521		olivary complex	88	1		88	olivary complex
		pyramidal tracts	111	15	3.18416		13	3.61673	0.73188	0.04013				1		89	olivary area
		8th cerebellar lobule	9	8	4.22216		11	7.6824	0.77053	0.03633		optic tract	90	1		90	optic tract
		solitary tract area	124	9	4.18728		13	5.39527	0.77078	0.0416		paraventricular hypothalamic area	91	1		91	paraventricular hypothalamic area
		lateral amygdaloid area	61	6	1.97906		3	0.935757	0.77526	0.00992		periaqueductal gray	92	1		92	periaqueductal gray
		secondary somaotsensory ctx	119	64	21.3417		44	14.7316	0.7796	0.03869		parabrachial area	93	1		93	parabrachial area
		central medial thalamic area	29	6	2.62552		3	1.45488	0.78415	0.04205		parvicellular reticular area	94	1		94	parvicellular reticular area
		prelimbic ctx	107	14	6.54463		11	4.9269	0.79792	0.01796		parafascicular thalamic area	95	0.03876		95	parafascicular thalamic area
		pedunculopontine tegmental area	109	8	3.97338		10	3.85024	0.79982	0.04254		posterior hypothalamic area	96	1		96	posterior hypothalamic area
		pituitary	99	7	3.33816		6	2.55779	0.81801	0.04305		caudal piriform ctx	97	0.02162		97	caudal piriform ctx
		internal capsule	54	16	4.59093		16	4.07148	0.82778	0.04331		rostral piriform ctx	98	1		98	rostral piriform ctx
		spinal trigeminal nuclear area	125	42	12.8173		36	13.3178	0.82783	0.04331		pituitary	99	0.03823		99	pituitary
		paraventricular thalamic area	110	3	2.15097		3	1.53213	0.83674	0.03208		paramedian lobule	100	1		100	paramedian lobule
		accumbens shell	14	10	5.47164		12	5.48249	0.83718	0.04354		pontine area	101	1		101	pontine area
		anterior amygdaloid area	11	4	1.92527		4	2.18943	0.83723	0.04354		pontine reticular nucleus caudal	102	0.04518		102	pontine reticular nucleus caudal
		dorsal medial hypothalamic area	38	4	1.1571		3	0.870455	0.84959	0.00676		pontine reticular nucleus oral	103	1		103	pontine reticular nucleus oral
		principal sensory nucleus trigeminal	106	27	9.83847		24	6.99597	0.8516	0.04387		posterior thalamic area	104	1		104	posterior thalamic area
		2nd cerebellar lobule	2	16	3.9425		14	4.9752	0.85193	0.04387		prepositus area	105	1		105	prepositus area
		insular caudal ctx	57	20	5.96555		21	7.0129	0.85197	0.03506		principal sensory nucleus trigeminal	106	1		106	principal sensory nucleus trigeminal
		primary motor ctx	74	44	16.539		45	13.0375	0.85222	0.04388		prelimbic ctx	107	1		107	prelimbic ctx
		locus ceruleus	62	1	0.223607		1	0.275029	0.85888	0.04402		parietal ctx	108	1		108	parietal ctx
		medial septal area	86	2	0.845905		2	1.1266	0.86009	0.05157		pedunculopontine tegmental area	109	1		109	pedunculopontine tegmental area
		anterior commissure	12	2	1.12744		2	1.04083	0.86693	0.04418		paraventricular thalamic area	110	1		110	paraventricular thalamic area
		lateral lemniscus	67	7	2.25586		6	2.17002	0.87401	0.02528		pyramidal tracts	111	0.00252		111	pyramidal tracts
		intermediate reticular area	60	21	7.16326		19	7.33196	0.87639	0.04436		reuniens thalamic area	112	1		112	reuniens thalamic area
		insular rostral ctx	58	52	15.9025		52	15.913	0.87645	0.00245		retrosplenial caudal ctx	113	0.01151		113	retrosplenial caudal ctx
		9th cerebellar lobule	10	6	2.83627		10	5.6102	0.89106	0.0171		retrosplenial rostral ctx	114	1		114	retrosplenial rostral ctx
		medial dorsal thalamic area	76	4	2.06047		5	2.08567	0.89811	0.01511		reticular thalamic area	115	1		115	reticular thalamic area
		paramedian lobule	100	22	10.372		18	8.27128	0.89916	0.04473		reticulotegmental nucleus	116	0.02707		116	reticulotegmental nucleus
		lateral caudal hypothalamic area	65	11	3.60262		9	3.34798	0.90073	0.04475		subiculum	117	1		117	subiculum
		retrosplenial rostral ctx	114	34	10.1117		31	11.753	0.90097	0.04475		primary somatosensory ctx	118	1		118	primary somatosensory ctx
		primary somatosensory ctx	118	197	66.3548		171	56.4897	0.90126	0.04476		secondary somaotsensory ctx	119	1		119	secondary somaotsensory ctx
		stria medullaris	122	0	0.152753		1	0.419095	0.90376	0.0548		superior colliculus	120	0.04015		120	superior colliculus
		4th cerebellar lobule	4	6	2.98217		6	2.61774	0.92001	0.045		simple lobule cerebellum	121	1		121	simple lobule cerebellum
		posterior hypothalamic area	96	3	1.07548		4	0.917773	0.92363	0.03834		stria medullaris	122	1		122	stria medullaris
		zona incerta	140	10	3.55418		9	2.93978	0.92509	0.04505		substantia nigra	123	0.02318		123	substantia nigra
		habenular area	53	1	0.578312		1	0.555855	0.94644	0.03818		solitary tract area	124	1		124	solitary tract area
		dorsal hippocampal commissure	37	2	0.686375		2	0.984495	0.94709	0.04525		spinal trigeminal nuclear area	125	1		125	spinal trigeminal nuclear area
		anterior hypothalamic area	15	26	9.07647		24	6.66852	0.95041	0.03884		bed nucleus stria terminalis	126	1		126	bed nucleus stria terminalis
		central amygdaloid area	25	19	5.58977		19	4.86247	0.95048	0.02007		stria terminalis	127	1		127	stria terminalis
		lateral posterior thalamic area	69	7	3.66606		7	3.01428	0.9719	0.0454		temporal ctx	128	1		128	temporal ctx
		7th cerebellar lobule	7	7	3.40408		12	7.52866	0.97331	0.0454				1		129	transverse fibers pons
		10th cerebellar lobule	1	4	2.04831		4	1.98132	0.97373	0.04541		tenia tecta ctx	130	1		130	tenia tecta ctx
		olivary complex	88	7	2.57423		6	1.95002	0.97415	0.00162		olfactory tubercles	131	1		131	olfactory tubercles
		tenia tecta ctx	130	15	6.30881		13	5.31061	0.97488	0.04541		ventricle	132	1		132	ventricle
		medial preoptic area	84	15	5.44273		13	4.84503	0.97516	0.04569		visual 1 ctx	133	1		133	visual 1 ctx
		entorhinal ctx	43	131	35.4621		136	39.9241	0.97525	0.04541		vestibular area	134	1		134	vestibular area
		secondary motor ctx	75	52	19.3424		44	13.5605	1	0.04545		ventral medial hypothalamic area	135	1		135	ventral medial hypothalamic area
												ventral pallidum	136	1		136	ventral pallidum
												ventral thalamic area	137	1		137	ventral thalamic area
												ventral tegmental area	138	1		138	ventral tegmental area
														1		139	decussation superior cerebellar peduncle
												zona incerta	140	1		140	zona incerta
